# Supplementary material for: Serum miRNA Signatures in Cancer Cachexia Depend on Systemic Inflammation
Source: Curr Oncol. 2025 Nov 6;32(11):620. doi: 10.3390/curroncol32110620 (PMC12651830; doi:10.3390/curroncol32110620)
Supplement: Supplementary file 1 [file curroncol-32-00620-s001.zip]

Archive with 8 entries (8 files):
- supplementary figures.pdf
- Table S1.pdf
- Table S2A.xlsx
- Table S2B.xlsx
- Table S2C.xlsx
- Table S2D.xlsx
- Table S3.xlsx
- Table S4.pdf
