# Supplementary material for: Serum miRNA Signatures in Cancer Cachexia Depend on Systemic Inflammation
Source: Curr Oncol. 2025 Nov 6;32(11):620. doi: 10.3390/curroncol32110620 (PMC12651830; doi:10.3390/curroncol32110620)
Supplement: Supplementary file 1 [file curroncol-32-00620-s001.zip › Table S2A.xlsx]

## Sheet: Sheet 1
Table S2A. Differentially expressed miRNAs when comparing patients with versus without cachexia
miRNA	logFC	AveExpr	P.Value	adj.P.Val
hsa-miR-133a-3p	-1.39818	4.51901	0.000169632	0.0402173
hsa-miR-4488	1.73008	4.73132	0.000409151	0.0402173
hsa-miR-6087	0.911295	9.12534	0.000475584	0.0402173
hsa-miR-320d	1.30098	9.15472	0.000532679	0.0402173
hsa-miR-29b-3p	0.739968	7.32679	0.001174	0.0559279
hsa-miR-192-5p	0.470282	9.01798	0.0015797	0.0559279
hsa-miR-1247-5p	1.51253	4.5054	0.00175685	0.0559279
hsa-miR-194-5p	0.523643	8.36273	0.00175905	0.0559279
hsa-miR-141-3p	1.25913	2.95553	0.00177862	0.0559279
hsa-miR-320c	0.920563	10.4107	0.00185192	0.0559279
hsa-miR-486-5p	-0.278135	17.6908	0.00208405	0.0572167
hsa-miR-29a-3p	0.423156	10.6133	0.00248725	0.0625958
hsa-miR-148a-3p	0.359425	10.2458	0.0041687	0.0940699
hsa-miR-21-5p	0.29753	14.1237	0.00436086	0.0940699
hsa-miR-4732-3p	-0.386679	8.38266	0.00553422	0.10736
hsa-miR-3648	0.854971	5.77584	0.00597425	0.10736
hsa-miR-10a-5p	0.541223	11.8473	0.00648401	0.10736
hsa-miR-320b	0.727178	11.1047	0.00670223	0.10736
hsa-miR-320e	1.31775	3.89462	0.00721444	0.10736
hsa-miR-4508	-0.843508	5.28814	0.00732291	0.10736
hsa-miR-4685-3p	-0.892484	4.92162	0.00766036	0.10736
hsa-miR-1307-5p	1.04531	2.848	0.00814188	0.10736
hsa-miR-27a-3p	0.309575	10.6189	0.00848723	0.10736
hsa-miR-200b-5p	1.14266	2.88353	0.00853195	0.10736
hsa-miR-130b-3p	0.722086	6.17882	0.0100936	0.121931
hsa-miR-429	1.07915	2.8837	0.0110342	0.125591
hsa-miR-451a	-0.284888	16.4547	0.0112284	0.125591
hsa-miR-7704	0.98236	2.49429	0.0131414	0.138598
hsa-miR-27b-3p	0.291687	10.5041	0.0133091	0.138598
hsa-miR-200a-3p	1.00306	4.51394	0.0138839	0.139764
hsa-miR-1976	-0.757904	4.0667	0.015477	0.150776
hsa-miR-142-3p	0.767514	5.07355	0.0162423	0.153286
hsa-miR-320a	0.360241	12.8505	0.0183739	0.168149
hsa-miR-1180-3p	-0.45278	6.56564	0.0192264	0.170776
hsa-miR-6803-3p	-0.580553	6.60058	0.026289	0.226837
hsa-miR-664a-5p	0.615345	4.90666	0.0338997	0.269562
hsa-miR-200c-3p	0.707817	6.02464	0.0350077	0.269562
hsa-miR-199b-3p	0.286029	9.14265	0.0351571	0.269562
hsa-miR-199a-3p	0.285765	9.14274	0.0353309	0.269562
hsa-miR-92a-3p	-0.149932	17.5241	0.0359371	0.269562
hsa-miR-335-5p	0.313058	9.55338	0.0371827	0.269562
hsa-miR-22-3p	0.195654	12.9891	0.0374888	0.269562
hsa-miR-24-3p	0.219965	13.4472	0.0440713	0.309524
hsa-miR-29c-3p	0.386867	7.75852	0.0461844	0.316993
hsa-miR-206	-0.798732	2.83593	0.0501501	0.336563
hsa-miR-654-3p	-0.765043	4.41199	0.0525749	0.343869
hsa-miR-122-5p	0.388403	15.2132	0.0535161	0.343869
hsa-miR-28-3p	0.256875	8.50522	0.0622639	0.391744
hsa-miR-483-5p	0.569524	8.32237	0.0650035	0.400634
hsa-miR-576-5p	-0.609658	4.30287	0.0673354	0.406706
hsa-miR-181b-5p	0.263381	7.96636	0.0699444	0.414181
hsa-miR-18a-3p	-0.395075	6.38161	0.0724453	0.418311
hsa-miR-200b-3p	0.721917	3.93619	0.0734122	0.418311
hsa-miR-16-2-3p	-0.188205	9.64689	0.0848927	0.471039
hsa-miR-221-3p	0.218126	10.4587	0.0857852	0.471039
hsa-miR-1228-5p	0.699228	3.9936	0.0931778	0.502494
hsa-miR-4732-5p	-0.417365	5.68609	0.101046	0.535367
hsa-let-7c-5p	0.203637	8.92971	0.104022	0.54163
hsa-miR-3613-5p	-0.26399	8.56536	0.107617	0.550853
hsa-miR-93-3p	-0.51243	5.59204	0.109718	0.552246
hsa-miR-324-3p	0.541469	3.06064	0.12207	0.599117
hsa-miR-210-3p	0.486126	5.26497	0.123031	0.599117
hsa-miR-7976	-0.506602	4.31781	0.124981	0.599117
hsa-miR-502-3p	0.214168	7.21912	0.129182	0.609576
hsa-miR-32-5p	-0.549274	4.31172	0.132324	0.6148
hsa-miR-25-5p	-0.488836	4.29326	0.136808	0.626
hsa-miR-142-5p	0.139053	11.468	0.139405	0.628364
hsa-miR-134-5p	-0.579969	2.81821	0.143109	0.63317
hsa-miR-409-3p	-0.323495	9.12483	0.148449	0.63317
hsa-miR-21-3p	0.389022	5.37911	0.14859	0.63317
hsa-miR-760	0.577133	2.52669	0.148858	0.63317
hsa-miR-375	0.304728	11.1014	0.156192	0.646351
hsa-miR-145-3p	0.348229	5.85325	0.156237	0.646351
hsa-miR-144-3p	-0.192018	8.20296	0.159549	0.651134
hsa-miR-23b-3p	0.16411	9.37905	0.162599	0.654731
hsa-miR-3940-3p	-0.502677	3.25486	0.167751	0.662825
hsa-miR-150-3p	-0.421881	4.95438	0.168998	0.662825
hsa-miR-222-3p	0.153673	10.3145	0.172232	0.666848
hsa-miR-361-5p	0.222837	8.08994	0.177541	0.678701
hsa-miR-363-3p	-0.151715	9.8259	0.185707	0.701043
hsa-miR-4516	0.552395	2.83581	0.191153	0.703645
hsa-miR-23a-5p	0.318371	6.48367	0.19294	0.703645
hsa-miR-93-5p	-0.145686	11.4629	0.193386	0.703645
hsa-miR-550a-5p	-0.463445	3.41953	0.202703	0.727825
hsa-miR-139-3p	0.41251	5.17258	0.206462	0.727825
hsa-miR-30d-5p	-0.0943226	14.6404	0.207332	0.727825
hsa-miR-18a-5p	-0.439801	4.01992	0.215435	0.727825
hsa-miR-584-5p	-0.190554	8.05714	0.215582	0.727825
hsa-miR-494-3p	-0.464252	5.1097	0.216676	0.727825
hsa-miR-493-5p	-0.520081	3.98533	0.217016	0.727825
hsa-miR-101-3p	-0.132374	9.56488	0.219572	0.727825
hsa-miR-223-5p	0.228643	7.52791	0.221722	0.727825
hsa-miR-20a-5p	-0.275797	5.60242	0.224644	0.728641
hsa-miR-103a-3p	-0.133912	10.6602	0.228953	0.728641
hsa-miR-10a-3p	0.508722	3.54438	0.230669	0.728641
hsa-miR-143-3p	0.166192	11.3728	0.231943	0.728641
hsa-miR-4433b-5p	-0.310146	10.4467	0.234034	0.728641
hsa-miR-1284	0.418313	2.85335	0.241111	0.733622
hsa-miR-181d-5p	0.414905	3.16721	0.242256	0.733622
hsa-miR-500a-3p	0.156163	7.58945	0.242921	0.733622
hsa-miR-1249-3p	-0.282805	6.44779	0.248196	0.74008
hsa-miR-485-5p	-0.408065	5.21565	0.249961	0.74008
hsa-miR-1307-3p	0.226967	6.8022	0.256887	0.752987
hsa-let-7b-3p	0.250966	6.45297	0.259307	0.752987
hsa-miR-505-3p	0.15156	7.89907	0.267922	0.761762
hsa-miR-431-5p	-0.457029	4.05177	0.269587	0.761762
hsa-miR-146b-3p	0.390988	3.40335	0.269896	0.761762
hsa-miR-340-5p	0.239581	6.48861	0.275121	0.769319
hsa-miR-193b-5p	0.475249	4.37728	0.280331	0.769725
hsa-miR-885-5p	0.223408	9.90708	0.280364	0.769725
hsa-miR-1246	0.510432	3.101	0.284918	0.772138
hsa-miR-22-5p	0.389876	3.81858	0.292921	0.772138
hsa-miR-338-5p	0.301776	5.82909	0.299559	0.772138
hsa-miR-144-5p	-0.205279	7.67497	0.300273	0.772138
hsa-miR-1-3p	-0.361678	6.29221	0.301034	0.772138
hsa-miR-96-5p	-0.357854	3.81082	0.307097	0.772138
hsa-miR-487b-3p	-0.349758	6.42697	0.308063	0.772138
hsa-miR-671-3p	-0.361089	2.74252	0.313091	0.772138
hsa-miR-425-5p	-0.0894293	12.1418	0.314384	0.772138
hsa-miR-214-3p	0.382275	2.76694	0.317639	0.772138
hsa-miR-374a-5p	0.213281	6.26584	0.321008	0.772138
hsa-miR-122-3p	0.408772	4.01219	0.322274	0.772138
hsa-miR-150-5p	0.143043	11.4126	0.324155	0.772138
hsa-miR-744-5p	-0.255187	5.93128	0.324304	0.772138
hsa-miR-23a-3p	0.114343	13.345	0.325278	0.772138
hsa-miR-424-5p	0.322134	4.75061	0.325749	0.772138
hsa-miR-877-5p	-0.323291	4.88228	0.327176	0.772138
hsa-miR-629-5p	0.121459	7.84739	0.332034	0.772138
hsa-miR-339-5p	-0.241541	6.45486	0.332471	0.772138
hsa-miR-5010-5p	-0.352716	3.43129	0.33422	0.772138
hsa-miR-323b-3p	-0.370452	5.16979	0.336021	0.772138
hsa-miR-7641	0.355031	3.58459	0.337491	0.772138
hsa-miR-486-3p	-0.106155	8.94455	0.345174	0.783779
hsa-miR-30c-5p	0.105302	10.5561	0.349088	0.786751
hsa-miR-30e-3p	0.228549	6.04862	0.353111	0.789922
hsa-miR-205-5p	-0.347562	2.82139	0.359575	0.791261
hsa-miR-132-3p	0.317484	3.5823	0.365044	0.791261
hsa-miR-193a-5p	0.134968	9.9551	0.366223	0.791261
hsa-miR-3177-3p	-0.297836	3.11528	0.371521	0.791261
hsa-miR-3158-3p	0.319279	3.95781	0.371872	0.791261
hsa-miR-382-5p	-0.198425	7.71908	0.379009	0.791261
hsa-miR-24-2-5p	-0.32548	2.62555	0.379523	0.791261
hsa-miR-424-3p	-0.139486	7.47752	0.379662	0.791261
hsa-miR-942-5p	-0.222059	5.83281	0.379791	0.791261
hsa-miR-1260b	0.30701	4.59262	0.37991	0.791261
hsa-miR-125a-3p	0.340143	2.87159	0.388009	0.801284
hsa-miR-3614-5p	0.309352	2.67077	0.39302	0.801284
hsa-miR-3173-5p	-0.184087	6.8088	0.394933	0.801284
hsa-miR-16-5p	-0.0824081	14.4159	0.395336	0.801284
hsa-miR-17-5p	-0.223751	5.54162	0.405424	0.80529
hsa-miR-128-3p	0.0724232	10.0756	0.406521	0.80529
hsa-miR-146a-5p	0.101467	11.5724	0.407382	0.80529
hsa-miR-151b	-0.149786	6.565	0.411662	0.80529
hsa-miR-652-3p	-0.075246	9.66019	0.412267	0.80529
hsa-let-7i-3p	0.284146	2.53091	0.415192	0.80529
hsa-miR-28-5p	0.242302	5.5622	0.415978	0.80529
hsa-miR-15a-5p	-0.146814	7.35234	0.421228	0.810261
hsa-miR-495-3p	-0.307734	4.4586	0.424855	0.812065
hsa-miR-425-3p	-0.176604	5.71638	0.427703	0.812368
hsa-miR-1306-5p	-0.151436	7.38079	0.431986	0.813827
hsa-miR-182-5p	-0.104945	9.71601	0.433862	0.813827
hsa-miR-203a-3p	0.328348	4.58247	0.440035	0.815515
hsa-miR-10b-5p	-0.0983937	11.5163	0.441198	0.815515
hsa-miR-126-5p	-0.10592	8.13145	0.442862	0.815515
hsa-miR-423-3p	0.0788787	12.5228	0.448166	0.820279
hsa-miR-378a-3p	-0.17497	5.88177	0.451319	0.821074
hsa-miR-181c-5p	-0.266943	3.3946	0.454174	0.821322
hsa-miR-7706	-0.269795	2.9579	0.46059	0.824652
hsa-miR-186-5p	0.0728521	10.4409	0.461478	0.824652
hsa-miR-326	-0.250221	3.113	0.465711	0.827322
hsa-miR-361-3p	0.0984823	8.14453	0.470345	0.830667
hsa-miR-185-5p	-0.0926606	9.63122	0.482385	0.846979
hsa-let-7d-5p	-0.0806655	10.4663	0.495084	0.861896
hsa-miR-151a-3p	0.0775093	10.257	0.498479	0.861896
hsa-miR-330-3p	-0.19571	4.84795	0.503646	0.861896
hsa-miR-574-3p	0.0863663	8.63552	0.506164	0.861896
hsa-miR-574-5p	0.292914	3.52924	0.511602	0.861896
hsa-miR-181a-2-3p	-0.141635	6.15151	0.514434	0.861896
hsa-miR-331-3p	-0.209636	4.91725	0.515381	0.861896
hsa-miR-503-5p	0.233562	4.03053	0.516102	0.861896
hsa-miR-19b-3p	-0.144424	6.29407	0.520689	0.861896
hsa-miR-532-3p	0.148578	5.71122	0.529268	0.861896
hsa-miR-1908-5p	0.174505	5.81158	0.529425	0.861896
hsa-miR-411-5p	-0.243714	2.75052	0.530711	0.861896
hsa-miR-19a-3p	-0.210503	3.89228	0.533209	0.861896
hsa-miR-769-5p	-0.235516	3.1802	0.535484	0.861896
hsa-miR-125b-5p	-0.0768035	10.4359	0.536695	0.861896
hsa-miR-369-3p	-0.233363	4.10086	0.537622	0.861896
hsa-miR-370-3p	0.208936	5.30039	0.539399	0.861896
hsa-miR-7-5p	-0.095844	8.43533	0.544114	0.864855
hsa-let-7g-5p	0.0670846	12.5579	0.547842	0.866221
hsa-miR-1229-3p	0.232496	2.54487	0.558505	0.874793
hsa-miR-15b-3p	-0.12987	5.34995	0.559057	0.874793
hsa-miR-15b-5p	-0.0535018	10.3911	0.565905	0.880945
hsa-miR-25-3p	-0.0590442	13.7404	0.57624	0.891422
hsa-let-7d-3p	0.0488461	12.5472	0.583381	0.891422
hsa-miR-140-5p	0.169126	5.44021	0.586423	0.891422
hsa-miR-485-3p	-0.189851	6.41165	0.589244	0.891422
hsa-miR-30b-5p	0.109269	7.0828	0.591953	0.891422
hsa-miR-454-3p	0.173002	4.39371	0.593757	0.891422
hsa-miR-625-3p	-0.0956193	8.07096	0.593802	0.891422
hsa-miR-30a-5p	-0.0607968	10.8975	0.596429	0.891422
hsa-miR-1304-5p	0.189939	3.54327	0.599201	0.891422
hsa-miR-204-5p	0.183836	3.63414	0.619295	0.913224
hsa-miR-329-3p	-0.162066	5.83676	0.619903	0.913224
hsa-let-7b-5p	-0.0403126	14.3988	0.629726	0.919649
hsa-miR-95-3p	0.178951	2.79066	0.632055	0.919649
hsa-miR-148b-3p	-0.0589364	8.18482	0.634341	0.919649
hsa-miR-423-5p	0.0372189	15.0176	0.636446	0.919649
hsa-miR-3615	-0.0468068	9.4243	0.646897	0.923553
hsa-miR-3605-3p	0.115894	5.56421	0.649718	0.923553
hsa-miR-146b-5p	0.0672102	9.01919	0.650523	0.923553
hsa-miR-196b-5p	-0.168498	3.1108	0.655071	0.923553
hsa-miR-125a-5p	-0.0501672	12.1424	0.656743	0.923553
hsa-miR-328-3p	-0.0591823	8.03433	0.657496	0.923553
hsa-miR-484	-0.0425533	11.2212	0.664788	0.927781
hsa-miR-26b-5p	-0.0574856	10.92	0.666651	0.927781
hsa-miR-1226-3p	-0.158764	2.70295	0.672519	0.928106
hsa-miR-342-5p	0.117512	5.54663	0.674028	0.928106
hsa-let-7a-5p	-0.0461646	14.3827	0.678207	0.928106
hsa-miR-511-5p	0.151887	2.69597	0.679714	0.928106
hsa-miR-6511a-3p	0.11601	5.27586	0.68498	0.928106
hsa-miR-340-3p	-0.106982	5.84643	0.685369	0.928106
hsa-miR-421	-0.110424	5.10559	0.690637	0.928106
hsa-miR-335-3p	-0.120738	5.42591	0.69147	0.928106
hsa-miR-151a-5p	0.0493064	9.94638	0.698843	0.933852
hsa-miR-6511b-3p	-0.129637	4.47308	0.702714	0.934888
hsa-miR-155-5p	0.0999035	6.29447	0.708389	0.938305
hsa-miR-145-5p	0.0797403	6.85046	0.713043	0.940344
hsa-miR-1294	-0.130224	3.8879	0.720155	0.945595
hsa-miR-654-5p	-0.140584	3.20872	0.731205	0.94998
hsa-miR-542-3p	0.128931	3.6159	0.731708	0.94998
hsa-miR-130b-5p	0.0625999	7.47408	0.735211	0.94998
hsa-miR-6734-5p	-0.128504	2.58939	0.736077	0.94998
hsa-miR-197-3p	0.038872	10.9674	0.749355	0.961691
hsa-miR-660-5p	-0.0956808	5.52255	0.751732	0.961691
hsa-miR-130a-3p	-0.0718087	5.41596	0.754704	0.961691
hsa-miR-664a-3p	0.0803185	5.0593	0.766427	0.96437
hsa-miR-432-5p	0.101391	5.4329	0.767211	0.96437
hsa-miR-4446-3p	-0.105827	4.7013	0.767243	0.96437
hsa-miR-139-5p	0.0468711	8.05138	0.774892	0.96437
hsa-miR-4326	0.103949	2.88877	0.777648	0.96437
hsa-miR-20b-5p	-0.0963882	2.74721	0.780184	0.96437
hsa-miR-365a-3p	0.0889543	5.21152	0.782997	0.96437
hsa-miR-365b-3p	0.0889543	5.21152	0.782997	0.96437
hsa-miR-23b-5p	-0.110034	2.77104	0.785547	0.96437
hsa-miR-339-3p	0.0380954	7.55652	0.798348	0.970243
hsa-miR-374b-5p	0.0629571	6.18187	0.799579	0.970243
hsa-miR-324-5p	0.0896809	3.52397	0.802588	0.970243
hsa-miR-224-5p	0.0607004	7.11605	0.804381	0.970243
hsa-miR-100-5p	-0.0356287	8.33455	0.806394	0.970243
hsa-miR-342-3p	-0.0300963	10.6976	0.810201	0.970955
hsa-miR-223-3p	0.0438319	13.5337	0.818008	0.972539
hsa-miR-140-3p	0.0271483	9.68717	0.819532	0.972539
hsa-miR-183-5p	0.03242	9.05588	0.823946	0.972539
hsa-miR-98-5p	0.0272411	9.46361	0.825298	0.972539
hsa-miR-885-3p	0.0853093	2.76271	0.831511	0.972539
hsa-miR-126-3p	0.0262509	11.9612	0.834162	0.972539
hsa-miR-1273h-3p	-0.0697653	3.09683	0.838516	0.972539
hsa-miR-4443	0.0643292	3.90796	0.847924	0.972539
hsa-miR-543	0.0739898	5.46975	0.849023	0.972539
hsa-miR-345-5p	-0.0370164	6.94304	0.85242	0.972539
hsa-miR-499a-5p	0.0710084	2.5005	0.855486	0.972539
hsa-miR-26b-3p	0.0627154	3.33884	0.856825	0.972539
hsa-miR-215-5p	-0.0617493	5.17829	0.858048	0.972539
hsa-miR-874-3p	0.0594501	4.46914	0.858809	0.972539
hsa-miR-92b-3p	0.0257582	8.3337	0.860239	0.972539
hsa-miR-106b-3p	-0.018901	8.74134	0.863048	0.972539
hsa-miR-30e-5p	-0.0148224	12.6648	0.870085	0.975322
hsa-miR-1301-3p	0.0266487	7.65983	0.871976	0.975322
hsa-miR-323a-3p	0.0536687	5.0202	0.883395	0.983897
hsa-miR-191-3p	-0.0423041	4.60132	0.892619	0.983897
hsa-miR-99b-5p	0.0147029	10.203	0.896006	0.983897
hsa-miR-450b-5p	-0.0474422	4.21956	0.896083	0.983897
hsa-miR-433-3p	0.0504487	4.15073	0.896538	0.983897
hsa-miR-99a-5p	-0.0155135	10.1372	0.900446	0.983897
hsa-miR-589-5p	-0.0392621	4.13572	0.903384	0.983897
hsa-miR-199b-5p	0.0400215	2.45577	0.905707	0.983897
hsa-let-7f-5p	-0.0150675	13.162	0.909811	0.984148
hsa-miR-2110	-0.0122344	8.08712	0.912455	0.984148
hsa-miR-628-3p	0.0362522	4.59369	0.915749	0.984185
hsa-miR-766-3p	0.0306647	3.52715	0.931445	0.993687
hsa-miR-454-5p	-0.0285836	2.66206	0.933912	0.993687
hsa-miR-501-3p	0.00855668	8.61995	0.935591	0.993687
hsa-let-7i-5p	-0.00602381	12.6889	0.943834	0.993687
hsa-miR-941	0.0186819	5.4342	0.945889	0.993687
hsa-miR-221-5p	-0.0211887	3.63646	0.951291	0.993687
hsa-miR-371b-5p	0.0218602	3.41434	0.952963	0.993687
hsa-miR-1228-3p	-0.0194533	4.86452	0.956461	0.993687
hsa-miR-181a-5p	0.00450561	11.4848	0.960061	0.993687
hsa-miR-199a-5p	-0.0124778	6.67383	0.960152	0.993687
hsa-miR-1468-5p	-0.0174782	3.26985	0.960783	0.993687
hsa-miR-483-3p	0.0129626	7.78873	0.96517	0.994817
hsa-miR-152-3p	0.0129525	4.10526	0.968602	0.994958
hsa-miR-379-5p	0.0122541	4.67882	0.975462	0.997009
hsa-miR-106b-5p	-0.00467691	7.22204	0.977201	0.997009
hsa-miR-26a-5p	-0.00293442	12.9213	0.982301	0.998838
hsa-let-7e-5p	0.00286273	7.98319	0.987086	0.999493
hsa-miR-191-5p	-0.00055543	13.085	0.995687	0.999493
hsa-miR-532-5p	-0.000480149	6.67127	0.997916	0.999493
hsa-miR-107	0.000162341	8.65196	0.998932	0.999493
hsa-miR-30a-3p	0.000224622	4.42931	0.999493	0.999493
