# Supplementary material for: Serum miRNA Signatures in Cancer Cachexia Depend on Systemic Inflammation
Source: Curr Oncol. 2025 Nov 6;32(11):620. doi: 10.3390/curroncol32110620 (PMC12651830; doi:10.3390/curroncol32110620)
Supplement: Supplementary file 1 [file curroncol-32-00620-s001.zip › Table S2B.xlsx]

## Sheet: Sheet 1
Table S2B. Differentially expressed miRNAs when comparing cachectic patients with inflammation versus cachectic patients without inflammation
miRNA	logFC	AveExpr	P.Value	adj.P.Val
hsa-miR-320b	2.12167	11.1047	2.036e-10	3.95015e-08
hsa-miR-320c	2.32533	10.4107	2.616e-10	3.95015e-08
hsa-miR-320d	2.83299	9.15472	1.6727e-09	1.36687e-07
hsa-miR-320a	1.1612	12.8505	1.81042e-09	1.36687e-07
hsa-miR-6087	1.83626	9.12534	2.6026e-08	1.57197e-06
hsa-miR-320e	3.37017	3.89462	5.11457e-08	2.5681e-06
hsa-miR-4488	3.36798	4.73132	5.95255e-08	2.5681e-06
hsa-miR-221-3p	0.875667	10.4587	8.80339e-08	3.32328e-06
hsa-miR-10a-5p	1.32304	11.8473	1.46852e-07	4.92771e-06
hsa-miR-29a-3p	0.919314	10.6133	2.94277e-07	8.88718e-06
hsa-miR-505-3p	0.88442	7.89907	8.01545e-07	2.20061e-05
hsa-miR-29c-3p	1.21485	7.75852	1.5431e-06	3.88347e-05
hsa-miR-122-3p	2.5409	4.01219	2.23005e-06	4.8611e-05
hsa-miR-1307-5p	2.40701	2.848	2.25349e-06	4.8611e-05
hsa-miR-4732-3p	-0.840192	8.38266	3.09213e-06	6.22548e-05
hsa-miR-361-5p	0.997072	8.08994	3.68544e-06	6.7841e-05
hsa-miR-194-5p	1.00323	8.36273	3.81886e-06	6.7841e-05
hsa-miR-23a-3p	0.678044	13.345	7.13123e-06	0.000119646
hsa-miR-29b-3p	1.31127	7.32679	9.26631e-06	0.000141259
hsa-miR-10a-3p	2.44078	3.54438	9.35492e-06	0.000141259
hsa-miR-200a-3p	2.30972	4.51394	1.33253e-05	0.000191631
hsa-miR-486-5p	-0.499092	17.6908	1.79051e-05	0.000245788
hsa-miR-1247-5p	2.64325	4.5054	2.14109e-05	0.00027875
hsa-let-7d-3p	0.495659	12.5472	2.21523e-05	0.00027875
hsa-miR-27a-3p	0.633565	10.6189	3.34841e-05	0.000404488
hsa-miR-148a-3p	0.667129	10.2458	4.30938e-05	0.00050055
hsa-miR-3614-5p	1.89984	2.67077	6.28451e-05	0.000693391
hsa-miR-24-3p	0.565644	13.4472	6.42879e-05	0.000693391
hsa-miR-21-5p	0.537905	14.1237	7.36248e-05	0.000766714
hsa-miR-3648	1.60092	5.77584	7.99429e-05	0.000804758
hsa-miR-222-3p	0.579148	10.3145	8.5432e-05	0.000832273
hsa-miR-1307-3p	1.02371	6.8022	0.000115238	0.00108756
hsa-miR-192-5p	0.745179	9.01798	0.000123286	0.00112825
hsa-miR-200b-5p	2.08392	2.88353	0.00018645	0.00165612
hsa-miR-874-3p	1.61596	4.46914	0.000249809	0.00215549
hsa-miR-345-5p	0.967611	6.94304	0.000260139	0.00218228
hsa-miR-223-5p	0.896359	7.52791	0.000268667	0.0021929
hsa-miR-23b-3p	0.558432	9.37905	0.000299734	0.00235236
hsa-miR-423-3p	0.493518	12.5228	0.000303781	0.00235236
hsa-miR-200b-3p	1.88717	3.93619	0.000373658	0.00282112
hsa-miR-1246	2.17464	3.101	0.000548214	0.00403806
hsa-miR-501-3p	0.482139	8.61995	0.000631655	0.0045419
hsa-miR-21-3p	1.19468	5.37911	0.000751255	0.00520866
hsa-miR-23a-5p	1.06489	6.48367	0.000758877	0.00520866
hsa-miR-423-5p	0.339159	15.0176	0.00112439	0.00732104
hsa-miR-141-3p	1.70685	2.95553	0.00115039	0.00732104
hsa-miR-181b-5p	0.625416	7.96636	0.00115233	0.00732104
hsa-miR-3615	0.441452	9.4243	0.00116361	0.00732104
hsa-miR-371b-5p	1.58913	3.41434	0.00120253	0.0074115
hsa-miR-335-5p	0.637824	9.55338	0.00131642	0.00795116
hsa-miR-532-3p	0.988467	5.71122	0.0016617	0.00983989
hsa-miR-197-3p	0.503642	10.9674	0.0017641	0.0102453
hsa-miR-193a-5p	0.605315	9.9551	0.00208895	0.0119031
hsa-miR-574-3p	0.513688	8.63552	0.00296607	0.016588
hsa-miR-30d-5p	0.287952	14.6404	0.0034721	0.0188554
hsa-miR-451a	-0.431348	16.4547	0.00349637	0.0188554
hsa-miR-200c-3p	1.29455	6.02464	0.0035809	0.0189725
hsa-miR-500a-3p	0.51494	7.58945	0.00401596	0.0209107
hsa-miR-128-3p	0.330258	10.0756	0.00417713	0.0213813
hsa-miR-1976	-1.16786	4.0667	0.00426533	0.0214688
hsa-miR-143-3p	0.521248	11.3728	0.00462334	0.0226626
hsa-miR-483-5p	1.16241	8.32237	0.0046526	0.0226626
hsa-miR-361-3p	0.512105	8.14453	0.00481363	0.0230749
hsa-miR-223-3p	0.709831	13.5337	0.00502643	0.0231147
hsa-miR-429	1.54495	2.8837	0.00503781	0.0231147
hsa-miR-378a-3p	0.86186	5.88177	0.00508483	0.0231147
hsa-miR-486-3p	-0.41846	8.94455	0.0051281	0.0231147
hsa-miR-589-5p	1.19149	4.13572	0.00558128	0.0247874
hsa-miR-27b-3p	0.416089	10.5041	0.00719453	0.0314891
hsa-miR-1301-3p	0.591904	7.65983	0.007644	0.0329784
hsa-miR-3605-3p	0.884759	5.56421	0.00906231	0.0385467
hsa-miR-145-3p	0.850271	5.85325	0.00951579	0.0399134
hsa-miR-130b-3p	0.963109	6.17882	0.00979091	0.0405049
hsa-miR-151a-3p	0.386856	10.257	0.0108424	0.0442486
hsa-miR-330-3p	0.992844	4.84795	0.0110442	0.0444713
hsa-miR-375	0.72356	11.1014	0.0112597	0.0447425
hsa-miR-22-3p	0.313555	12.9891	0.0115949	0.0454762
hsa-miR-2110	0.375171	8.08712	0.0119979	0.0464532
hsa-miR-210-3p	1.04899	5.26497	0.012376	0.0473109
hsa-miR-4516	1.39572	2.83581	0.0126721	0.0478372
hsa-miR-20b-5p	-1.13212	2.74721	0.0134188	0.0500307
hsa-miR-424-3p	0.510866	7.47752	0.016611	0.0611771
hsa-miR-338-5p	0.930342	5.82909	0.0168146	0.0611808
hsa-let-7b-3p	0.708209	6.45297	0.0172593	0.0619702
hsa-miR-6511a-3p	-0.905021	5.27586	0.0174419	0.0619702
hsa-miR-99b-5p	0.354893	10.203	0.018031	0.0633183
hsa-miR-7704	1.20553	2.49429	0.0201795	0.0700485
hsa-miR-132-3p	1.0496	3.5823	0.0241197	0.0827746
hsa-miR-148b-3p	0.371856	8.18482	0.0256485	0.0867925
hsa-miR-625-3p	0.536875	8.07096	0.0258653	0.0867925
hsa-miR-181a-5p	0.264733	11.4848	0.0270555	0.0897886
hsa-miR-576-5p	0.975663	4.30287	0.0274721	0.0898189
hsa-miR-92b-3p	0.431236	8.3337	0.0276594	0.0898189
hsa-miR-502-3p	0.414189	7.21912	0.0288784	0.0925178
hsa-miR-20a-5p	-0.663753	5.60242	0.0291033	0.0925178
hsa-miR-425-5p	0.255226	12.1418	0.0303322	0.0950678
hsa-miR-16-5p	-0.279345	14.4159	0.030535	0.0950678
hsa-miR-1260b	0.981723	4.59262	0.035098	0.108159
hsa-miR-499a-5p	1.07343	2.5005	0.0378898	0.114772
hsa-miR-4326	-1.01529	2.88877	0.0385648	0.114772
hsa-miR-224-5p	0.682069	7.11605	0.038736	0.114772
hsa-miR-144-3p	-0.374906	8.20296	0.0387641	0.114772
hsa-miR-146b-5p	0.392076	9.01919	0.0475793	0.139344
hsa-miR-30c-5p	0.295445	10.5561	0.047986	0.139344
hsa-miR-185-5p	-0.339683	9.63122	0.0504979	0.145242
hsa-miR-542-3p	0.973254	3.6159	0.0528408	0.150547
hsa-miR-181a-2-3p	0.551747	6.15151	0.0590414	0.16664
hsa-miR-363-3p	-0.286622	9.8259	0.0610191	0.170627
hsa-miR-28-3p	0.338203	8.50522	0.0656664	0.180701
hsa-miR-1228-5p	1.02069	3.9936	0.0658184	0.180701
hsa-miR-26b-3p	0.834905	3.33884	0.0725367	0.197352
hsa-miR-4685-3p	-0.793336	4.92162	0.0742921	0.200323
hsa-miR-23b-5p	0.94514	2.77104	0.0803522	0.212886
hsa-miR-4443	0.785415	3.90796	0.0803608	0.212886
hsa-miR-145-5p	0.501273	6.85046	0.0846716	0.22064
hsa-miR-671-3p	0.808361	2.74252	0.084749	0.22064
hsa-miR-152-3p	0.739688	4.10526	0.0900723	0.230954
hsa-miR-140-3p	0.269091	9.68717	0.0912419	0.230954
hsa-miR-199b-5p	0.761959	2.45577	0.0916756	0.230954
hsa-miR-484	0.221288	11.2212	0.0917697	0.230954
hsa-miR-204-5p	-0.817121	3.63414	0.0944355	0.235699
hsa-miR-7976	0.729874	4.31781	0.0975841	0.241561
hsa-miR-339-3p	0.329791	7.55652	0.100026	0.245593
hsa-miR-106b-5p	-0.361756	7.22204	0.101707	0.247705
hsa-miR-664a-3p	0.589729	5.0593	0.103719	0.250584
hsa-miR-1468-5p	0.749574	3.26985	0.11037	0.264537
hsa-miR-186-5p	0.210974	10.4409	0.111274	0.264604
hsa-miR-32-5p	-0.756209	4.31172	0.115684	0.272942
hsa-miR-450b-5p	0.753876	4.21956	0.119451	0.279646
hsa-miR-30e-5p	0.186891	12.6648	0.12176	0.282857
hsa-miR-485-5p	-0.728799	5.21565	0.125547	0.287475
hsa-miR-6803-3p	-0.535607	6.60058	0.126138	0.287475
hsa-miR-146b-3p	0.719534	3.40335	0.12715	0.287475
hsa-miR-3613-5p	-0.335015	8.56536	0.127555	0.287475
hsa-miR-323a-3p	0.720138	5.0202	0.141177	0.315819
hsa-miR-654-5p	0.793393	3.20872	0.14733	0.327159
hsa-miR-122-5p	0.384433	15.2132	0.151637	0.334266
hsa-miR-5010-5p	-0.689134	3.43129	0.157634	0.344968
hsa-miR-7641	0.690112	3.58459	0.163613	0.349015
hsa-miR-130a-3p	-0.429437	5.41596	0.163732	0.349015
hsa-miR-199b-3p	0.250619	9.14265	0.165164	0.349015
hsa-miR-199a-3p	0.250606	9.14274	0.165217	0.349015
hsa-miR-495-3p	-0.714552	4.4586	0.165262	0.349015
hsa-miR-144-5p	-0.369177	7.67497	0.167072	0.350192
hsa-miR-191-5p	0.189244	13.085	0.168139	0.350192
hsa-miR-1273h-3p	0.628326	3.09683	0.17045	0.352575
hsa-miR-203a-3p	0.772236	4.58247	0.17472	0.358948
hsa-miR-125a-3p	0.700718	2.87159	0.182126	0.367631
hsa-miR-191-3p	0.560664	4.60132	0.182384	0.367631
hsa-miR-205-5p	0.671646	2.82139	0.182598	0.367631
hsa-miR-142-5p	0.166145	11.468	0.184643	0.369285
hsa-miR-424-5p	0.561409	4.75061	0.200544	0.398449
hsa-miR-146a-5p	0.206153	11.5724	0.204603	0.403856
hsa-miR-328-3p	0.222236	8.03433	0.214423	0.420492
hsa-miR-101-3p	-0.176506	9.56488	0.218531	0.425784
hsa-miR-769-5p	0.619678	3.1802	0.222568	0.430868
hsa-miR-941	0.447533	5.4342	0.225455	0.433679
hsa-miR-98-5p	-0.196322	9.46361	0.231413	0.442019
hsa-miR-139-3p	0.521155	5.17258	0.232719	0.442019
hsa-miR-744-5p	0.412312	5.93128	0.237266	0.44784
hsa-miR-126-5p	-0.215335	8.13145	0.242179	0.451624
hsa-let-7c-5p	0.195294	8.92971	0.242262	0.451624
hsa-miR-100-5p	0.222884	8.33455	0.247268	0.458128
hsa-let-7e-5p	0.268289	7.98319	0.258821	0.47661
hsa-miR-30a-5p	0.171726	10.8975	0.263395	0.482092
hsa-miR-485-3p	-0.517762	6.41165	0.275294	0.500837
hsa-miR-664a-5p	0.409942	4.90666	0.289909	0.524266
hsa-miR-369-3p	-0.53309	4.10086	0.293723	0.528002
hsa-miR-4508	-0.432236	5.28814	0.300011	0.534049
hsa-miR-134-5p	-0.547921	2.81821	0.300624	0.534049
hsa-miR-532-5p	0.252716	6.67127	0.306312	0.540203
hsa-let-7d-5p	-0.160559	10.4663	0.307665	0.540203
hsa-miR-342-3p	0.169237	10.6976	0.311781	0.542327
hsa-miR-629-5p	0.170853	7.84739	0.312669	0.542327
hsa-miR-660-5p	0.409613	5.52255	0.314262	0.542327
hsa-miR-181d-5p	0.473905	3.16721	0.317192	0.544272
hsa-miR-3173-5p	0.28713	6.8088	0.319796	0.545641
hsa-miR-1294	-0.482874	3.8879	0.32181	0.545992
hsa-miR-130b-5p	0.245276	7.47408	0.326273	0.550472
hsa-miR-25-3p	0.138022	13.7404	0.329876	0.553458
hsa-let-7a-5p	-0.142585	14.3827	0.332687	0.555092
hsa-miR-885-3p	0.518228	2.76271	0.335004	0.555885
hsa-let-7f-5p	-0.168958	13.162	0.338287	0.558266
hsa-miR-16-2-3p	-0.138341	9.64689	0.344776	0.565367
hsa-miR-365a-3p	0.408099	5.21152	0.348206	0.565367
hsa-miR-365b-3p	0.408099	5.21152	0.348206	0.565367
hsa-miR-760	0.489012	2.52669	0.360136	0.58161
hsa-miR-431-5p	-0.501306	4.05177	0.365365	0.586916
hsa-let-7i-5p	-0.0992599	12.6889	0.382838	0.611731
hsa-miR-7-5p	0.181367	8.43533	0.394579	0.627173
hsa-miR-1908-5p	-0.31437	5.81158	0.400996	0.634036
hsa-miR-95-3p	0.410827	2.79066	0.412331	0.648562
hsa-miR-550a-5p	-0.394842	3.41953	0.417714	0.653625
hsa-miR-942-5p	0.273679	5.83281	0.422297	0.65739
hsa-miR-503-5p	0.384237	4.03053	0.426192	0.660052
hsa-miR-150-3p	0.321233	4.95438	0.43225	0.666018
hsa-miR-382-5p	0.229002	7.71908	0.451427	0.692036
hsa-miR-15a-5p	-0.182736	7.35234	0.459189	0.697304
hsa-miR-379-5p	-0.394296	4.67882	0.461338	0.697304
hsa-miR-652-3p	0.0901733	9.66019	0.461791	0.697304
hsa-miR-155-5p	0.251589	6.29447	0.475777	0.714849
hsa-miR-28-5p	0.281904	5.5622	0.48069	0.716287
hsa-miR-543	-0.368299	5.46975	0.481478	0.716287
hsa-miR-494-3p	-0.353219	5.1097	0.484311	0.71697
hsa-miR-18a-5p	-0.324426	4.01992	0.495094	0.729358
hsa-miR-6734-5p	0.342872	2.58939	0.501191	0.733286
hsa-miR-133a-3p	0.326666	4.51901	0.50332	0.733286
hsa-miR-766-3p	0.31657	3.52715	0.505876	0.733286
hsa-miR-1306-5p	-0.172049	7.38079	0.507473	0.733286
hsa-miR-4433b-5p	-0.227029	10.4467	0.51229	0.736722
hsa-miR-106b-3p	-0.0942449	8.74134	0.522381	0.747673
hsa-miR-96-5p	-0.298388	3.81082	0.525375	0.748412
hsa-miR-421	0.23433	5.10559	0.530748	0.749323
hsa-miR-193b-5p	0.369729	4.37728	0.531498	0.749323
hsa-miR-339-5p	-0.208058	6.45486	0.533743	0.749323
hsa-miR-99a-5p	0.10303	10.1372	0.535939	0.749323
hsa-miR-4446-3p	0.287451	4.7013	0.541735	0.751557
hsa-miR-584-5p	0.1241	8.05714	0.54855	0.751557
hsa-miR-374b-5p	0.197184	6.18187	0.55139	0.751557
hsa-let-7i-3p	-0.27819	2.53091	0.551587	0.751557
hsa-miR-454-5p	0.274118	2.66206	0.553176	0.751557
hsa-miR-181c-5p	0.275284	3.3946	0.553334	0.751557
hsa-miR-1229-3p	0.314258	2.54487	0.554958	0.751557
hsa-miR-103a-3p	-0.0859457	10.6602	0.56111	0.752429
hsa-miR-221-5p	0.263899	3.63646	0.56239	0.752429
hsa-miR-206	-0.314723	2.83593	0.563076	0.752429
hsa-miR-30a-3p	0.272835	4.42931	0.5659	0.752871
hsa-miR-196b-5p	-0.286255	3.1108	0.571756	0.757326
hsa-miR-125a-5p	0.0832489	12.1424	0.581334	0.76665
hsa-miR-18a-3p	0.156679	6.38161	0.596883	0.777247
hsa-miR-877-5p	0.233043	4.88228	0.598928	0.777247
hsa-miR-324-5p	-0.252815	3.52397	0.599119	0.777247
hsa-miR-93-3p	0.223618	5.59204	0.603237	0.777247
hsa-miR-323b-3p	-0.268011	5.16979	0.60477	0.777247
hsa-miR-15b-3p	-0.153646	5.34995	0.604812	0.777247
hsa-miR-151b	0.126615	6.565	0.607512	0.777409
hsa-miR-19a-3p	-0.228552	3.89228	0.614447	0.781965
hsa-miR-140-5p	0.209672	5.44021	0.616299	0.781965
hsa-miR-374a-5p	-0.144419	6.26584	0.61884	0.781965
hsa-miR-331-3p	0.211506	4.91725	0.623656	0.784767
hsa-miR-487b-3p	-0.220083	6.42697	0.634605	0.795231
hsa-miR-425-3p	-0.137813	5.71638	0.644209	0.80393
hsa-miR-24-2-5p	-0.213968	2.62555	0.665702	0.824262
hsa-miR-324-3p	0.20013	3.06064	0.66596	0.824262
hsa-miR-1-3p	-0.197939	6.29221	0.670825	0.826894
hsa-miR-885-5p	0.114153	9.90708	0.681392	0.836234
hsa-miR-1249-3p	-0.134121	6.44779	0.68394	0.836234
hsa-miR-340-5p	-0.113316	6.48861	0.691077	0.841554
hsa-miR-454-3p	0.16612	4.39371	0.70266	0.850874
hsa-let-7b-5p	0.042647	14.3988	0.704366	0.850874
hsa-miR-3940-3p	-0.171629	3.25486	0.723772	0.870834
hsa-miR-92a-3p	-0.0326902	17.5241	0.732061	0.877312
hsa-miR-1226-3p	0.167381	2.70295	0.739839	0.881162
hsa-miR-30b-5p	0.087969	7.0828	0.741109	0.881162
hsa-miR-3158-3p	-0.155343	3.95781	0.746056	0.883564
hsa-miR-26b-5p	-0.0564938	10.92	0.751999	0.887124
hsa-miR-3177-3p	0.134061	3.11528	0.764273	0.898095
hsa-miR-22-5p	-0.141224	3.81858	0.769632	0.899015
hsa-miR-370-3p	-0.133108	5.30039	0.771758	0.899015
hsa-miR-654-3p	-0.150211	4.41199	0.776093	0.899015
hsa-miR-6511b-3p	0.129276	4.47308	0.776964	0.899015
hsa-miR-1180-3p	-0.0707531	6.56564	0.785407	0.905317
hsa-miR-335-3p	-0.107654	5.42591	0.7924	0.907331
hsa-miR-142-3p	-0.1104	5.07355	0.793163	0.907331
hsa-miR-340-3p	0.0903416	5.84643	0.799554	0.91119
hsa-miR-433-3p	0.128129	4.15073	0.805323	0.914314
hsa-miR-30e-3p	0.0801506	6.04862	0.808653	0.914656
hsa-miR-26a-5p	0.0405255	12.9213	0.818024	0.921803
hsa-miR-329-3p	-0.072638	5.83676	0.869252	0.955778
hsa-miR-4732-5p	-0.0529041	5.68609	0.877235	0.955778
hsa-miR-19b-3p	-0.0460369	6.29407	0.879646	0.955778
hsa-miR-409-3p	-0.0454328	9.12483	0.880116	0.955778
hsa-miR-574-5p	0.0854444	3.52924	0.886004	0.955778
hsa-miR-150-5p	-0.0268853	11.4126	0.88895	0.955778
hsa-miR-432-5p	0.0644706	5.4329	0.889042	0.955778
hsa-miR-493-5p	-0.0779508	3.98533	0.89023	0.955778
hsa-miR-1284	-0.0653293	2.85335	0.890588	0.955778
hsa-miR-214-3p	0.0695929	2.76694	0.891861	0.955778
hsa-miR-25-5p	-0.059375	4.29326	0.89231	0.955778
hsa-miR-151a-5p	0.0229425	9.94638	0.892596	0.955778
hsa-miR-215-5p	0.0611865	5.17829	0.894684	0.955778
hsa-miR-483-3p	0.0520515	7.78873	0.896856	0.955778
hsa-miR-126-3p	-0.0216288	11.9612	0.897056	0.955778
hsa-miR-17-5p	-0.0461238	5.54162	0.898811	0.955778
hsa-miR-411-5p	0.0635431	2.75052	0.903021	0.956886
hsa-miR-15b-5p	-0.0142152	10.3911	0.909233	0.960099
hsa-miR-326	0.0503047	3.113	0.912558	0.960253
hsa-miR-7706	0.0421026	2.9579	0.931578	0.976863
hsa-miR-1228-3p	-0.0351927	4.86452	0.941478	0.98151
hsa-miR-628-3p	-0.0332407	4.59369	0.94251	0.98151
hsa-miR-139-5p	-0.0140088	8.05138	0.949612	0.985508
hsa-miR-199a-5p	-0.0191597	6.67383	0.954534	0.987224
hsa-let-7g-5p	-0.00733454	12.5579	0.960442	0.988632
hsa-miR-182-5p	0.0079114	9.71601	0.965076	0.988632
hsa-miR-10b-5p	0.00580973	11.5163	0.973007	0.988632
hsa-miR-93-5p	0.0045616	11.4629	0.975669	0.988632
hsa-miR-183-5p	0.00552505	9.05588	0.977563	0.988632
hsa-miR-107	-0.00457497	8.65196	0.977723	0.988632
hsa-miR-1304-5p	-0.0128886	3.54327	0.978811	0.988632
hsa-miR-342-5p	-0.00724405	5.54663	0.984598	0.991162
hsa-miR-125b-5p	0.000877345	10.4359	0.995778	0.997109
hsa-miR-511-5p	-0.00178947	2.69597	0.997109	0.997109
