# Supplementary material for: Serum miRNA Signatures in Cancer Cachexia Depend on Systemic Inflammation
Source: Curr Oncol. 2025 Nov 6;32(11):620. doi: 10.3390/curroncol32110620 (PMC12651830; doi:10.3390/curroncol32110620)
Supplement: Supplementary file 1 [file curroncol-32-00620-s001.zip › Table S2C.xlsx]

## Sheet: Sheet 1
Table S2C. Differentially expressed miRNAs when comparing cachectic patients with inflammation versus non-cachectic patients with inflammation
miRNA	logFC	AveExpr	P.Value	adj.P.Val
hsa-miR-23a-5p	1.6276	6.48367	1.18331e-05	0.0035736
hsa-miR-24-3p	0.677007	13.4472	4.27323e-05	0.00448376
hsa-miR-27a-3p	0.719212	10.6189	5.37492e-05	0.00448376
hsa-miR-4488	2.84206	4.73132	6.29797e-05	0.00448376
hsa-miR-148a-3p	0.739387	10.2458	9.96548e-05	0.00448376
hsa-miR-29a-3p	0.799146	10.6133	0.00010437	0.00448376
hsa-miR-194-5p	0.970365	8.36273	0.000107113	0.00448376
hsa-miR-361-5p	0.955704	8.08994	0.000118775	0.00448376
hsa-miR-6087	1.37193	9.12534	0.000253504	0.00803655
hsa-miR-21-5p	0.57247	14.1237	0.000286584	0.00803655
hsa-miR-27b-3p	0.659148	10.5041	0.000299105	0.00803655
hsa-miR-320d	1.90261	9.15472	0.000329174	0.00803655
hsa-miR-223-5p	1.02256	7.52791	0.000345944	0.00803655
hsa-miR-221-3p	0.663918	10.4587	0.000377116	0.00813494
hsa-miR-1307-5p	2.01727	2.848	0.000569713	0.0113895
hsa-miR-21-3p	1.416	5.37911	0.00060342	0.0113895
hsa-miR-320c	1.38435	10.4107	0.000779146	0.0127858
hsa-miR-200a-3p	2.05506	4.51394	0.000779969	0.0127858
hsa-miR-23b-3p	0.601595	9.37905	0.000816148	0.0127858
hsa-miR-23a-3p	0.577836	13.345	0.000898351	0.0127858
hsa-miR-29b-3p	1.12685	7.32679	0.000900195	0.0127858
hsa-miR-222-3p	0.566147	10.3145	0.000931418	0.0127858
hsa-miR-181b-5p	0.737772	7.96636	0.000987881	0.0129713
hsa-miR-192-5p	0.712082	9.01798	0.00153308	0.0189535
hsa-miR-320a	0.68613	12.8505	0.00156899	0.0189535
hsa-miR-340-5p	1.01964	6.48861	0.00237697	0.0276094
hsa-miR-22-3p	0.440143	12.9891	0.00250628	0.0280332
hsa-miR-193a-5p	0.684553	9.9551	0.00285155	0.030756
hsa-miR-320b	1.10349	11.1047	0.00301065	0.0313523
hsa-miR-486-5p	-0.395179	17.6908	0.00321596	0.032374
hsa-miR-142-3p	1.45283	5.07355	0.00342375	0.033354
hsa-miR-199b-3p	0.611946	9.14265	0.00398274	0.0368989
hsa-miR-199a-3p	0.611147	9.14274	0.004032	0.0368989
hsa-miR-30b-5p	0.889315	7.0828	0.00447252	0.0396822
hsa-miR-141-3p	1.72472	2.95553	0.00475502	0.0396822
hsa-miR-128-3p	0.378996	10.0756	0.00485398	0.0396822
hsa-miR-22-5p	1.60359	3.81858	0.00486173	0.0396822
hsa-miR-28-3p	0.5993	8.50522	0.0053894	0.0428315
hsa-miR-423-3p	0.438127	12.5228	0.00564593	0.0437197
hsa-miR-505-3p	0.561493	7.89907	0.00579743	0.0437706
hsa-miR-1247-5p	1.96253	4.5054	0.00601155	0.0440193
hsa-miR-4732-3p	-0.56325	8.38266	0.00612188	0.0440193
hsa-miR-3648	1.24466	5.77584	0.00759768	0.0533605
hsa-miR-130b-3p	1.14367	6.17882	0.00832733	0.056497
hsa-miR-29c-3p	0.756791	7.75852	0.00841843	0.056497
hsa-miR-1307-3p	0.796323	6.8022	0.00898878	0.0590133
hsa-let-7c-5p	0.510001	8.92971	0.00933281	0.0599682
hsa-miR-143-3p	0.548404	11.3728	0.0105342	0.0662777
hsa-miR-361-3p	0.534241	8.14453	0.0113286	0.0698209
hsa-miR-320e	1.7615	3.89462	0.0116553	0.0699355
hsa-miR-10a-5p	0.717381	11.8473	0.0118103	0.0699355
hsa-miR-200b-3p	1.53113	3.93619	0.0125717	0.0730126
hsa-miR-324-3p	1.34939	3.06064	0.0134658	0.0765651
hsa-miR-3605-3p	0.971353	5.56421	0.0136905	0.0765651
hsa-let-7b-3p	0.848722	6.45297	0.0140794	0.0773086
hsa-miR-151a-3p	0.432137	10.257	0.0147154	0.0785267
hsa-miR-155-5p	1.00662	6.29447	0.0148213	0.0785267
hsa-miR-30c-5p	0.423223	10.5561	0.0155429	0.0800248
hsa-miR-335-5p	0.556249	9.55338	0.0156949	0.0800248
hsa-miR-3614-5p	1.31735	2.67077	0.015899	0.0800248
hsa-miR-142-5p	0.351798	11.468	0.0167351	0.0828525
hsa-miR-574-3p	0.476876	8.63552	0.0173937	0.0847243
hsa-miR-4516	1.54502	2.83581	0.0180355	0.085158
hsa-miR-145-3p	0.900119	5.85325	0.0180467	0.085158
hsa-miR-451a	-0.396484	16.4547	0.0208495	0.0968698
hsa-miR-146a-5p	0.439403	11.5724	0.0212325	0.0971548
hsa-miR-532-3p	0.832183	5.71122	0.0219234	0.0988191
hsa-miR-363-3p	-0.409216	9.8259	0.0222863	0.0989773
hsa-miR-664a-5p	1.02956	4.90666	0.0233138	0.10204
hsa-miR-132-3p	1.22418	3.5823	0.0243146	0.1049
hsa-miR-4685-3p	-1.16347	4.92162	0.025038	0.1065
hsa-miR-3613-5p	-0.568547	8.56536	0.0269875	0.113198
hsa-miR-423-5p	0.259724	15.0176	0.0311522	0.128876
hsa-miR-146b-3p	1.18306	3.40335	0.0323255	0.131617
hsa-miR-1260b	1.15945	4.59262	0.0328225	0.131617
hsa-miR-197-3p	0.397578	10.9674	0.033122	0.131617
hsa-miR-146b-5p	0.485865	9.01919	0.0353632	0.135833
hsa-miR-221-5p	1.12386	3.63646	0.0357209	0.135833
hsa-miR-139-3p	1.07244	5.17258	0.035725	0.135833
hsa-miR-338-5p	0.947128	5.82909	0.0359822	0.135833
hsa-miR-502-3p	0.456717	7.21912	0.0379548	0.14151
hsa-miR-500a-3p	0.425687	7.58945	0.0396353	0.144461
hsa-miR-483-5p	0.976877	8.32237	0.0399903	0.144461
hsa-miR-1468-5p	1.12791	3.26985	0.0401813	0.144461
hsa-miR-122-3p	1.23543	4.01219	0.0430187	0.151457
hsa-miR-100-5p	0.455427	8.33455	0.0431301	0.151457
hsa-let-7d-3p	0.268706	12.5472	0.0444823	0.154317
hsa-miR-6803-3p	-0.817498	6.60058	0.0449664	0.154317
hsa-miR-152-3p	1.0111	4.10526	0.0474433	0.160987
hsa-miR-150-5p	0.441979	11.4126	0.0505112	0.169329
hsa-miR-181c-5p	1.0637	3.3946	0.0510229	0.169329
hsa-miR-378a-3p	0.689955	5.88177	0.0523338	0.171791
hsa-miR-145-5p	0.648096	6.85046	0.0552005	0.179253
hsa-miR-1246	1.38471	3.101	0.0565486	0.181678
hsa-miR-4446-3p	1.04897	4.7013	0.0572365	0.181952
hsa-miR-25-5p	-0.967931	4.29326	0.0597849	0.185168
hsa-miR-499a-5p	1.13412	2.5005	0.0600579	0.185168
hsa-let-7g-5p	0.326278	12.5579	0.0600877	0.185168
hsa-miR-424-5p	0.945628	4.75061	0.0650071	0.198304
hsa-miR-125a-3p	1.12806	2.87159	0.0665125	0.200868
hsa-miR-200c-3p	0.930392	6.02464	0.0695905	0.206078
hsa-miR-374b-5p	0.700919	6.18187	0.0696025	0.206078
hsa-miR-181d-5p	0.987291	3.16721	0.0753022	0.218766
hsa-miR-122-5p	0.557552	15.2132	0.0753366	0.218766
hsa-miR-1284	0.978219	2.85335	0.0790985	0.223549
hsa-miR-671-3p	0.960324	2.74252	0.0795717	0.223549
hsa-miR-181a-5p	0.244263	11.4848	0.0798114	0.223549
hsa-miR-1180-3p	-0.53079	6.56564	0.0799446	0.223549
hsa-miR-28-5p	0.771557	5.5622	0.0981907	0.272051
hsa-miR-186-5p	0.25402	10.4409	0.100627	0.276194
hsa-miR-339-3p	0.380981	7.55652	0.102164	0.276194
hsa-miR-485-5p	-0.903186	5.21565	0.103131	0.276194
hsa-miR-99b-5p	0.284198	10.203	0.103344	0.276194
hsa-miR-151a-5p	0.317429	9.94638	0.110851	0.291545
hsa-miR-92a-3p	-0.178043	17.5241	0.111839	0.291545
hsa-miR-200b-5p	1.01832	2.88353	0.111984	0.291545
hsa-miR-323a-3p	0.89239	5.0202	0.117633	0.301225
hsa-miR-375	0.518455	11.1014	0.117697	0.301225
hsa-miR-10a-3p	0.977828	3.54438	0.119187	0.302475
hsa-miR-140-3p	0.287706	9.68717	0.121627	0.306093
hsa-miR-223-3p	0.449926	13.5337	0.124774	0.31142
hsa-miR-206	-0.973484	2.83593	0.126717	0.313676
hsa-miR-30e-3p	0.584253	6.04862	0.130048	0.318393
hsa-miR-1228-5p	0.977223	3.9936	0.130731	0.318393
hsa-miR-501-3p	0.244067	8.61995	0.132283	0.319596
hsa-miR-450b-5p	0.846331	4.21956	0.133978	0.321122
hsa-miR-18a-5p	-0.82771	4.01992	0.136899	0.32554
hsa-miR-664a-3p	0.623509	5.0593	0.139403	0.328024
hsa-miR-30e-5p	0.207993	12.6648	0.140116	0.328024
hsa-miR-532-5p	0.416727	6.67127	0.147036	0.341576
hsa-let-7e-5p	0.393785	7.98319	0.15479	0.356845
hsa-miR-210-3p	0.68791	5.26497	0.156311	0.357621
hsa-miR-2110	0.243387	8.08712	0.158814	0.360615
hsa-miR-1301-3p	0.357892	7.65983	0.162305	0.365503
hsa-miR-1976	-0.658869	4.0667	0.163387	0.365503
hsa-miR-941	0.597014	5.4342	0.164956	0.3663
hsa-miR-30d-5p	0.157461	14.6404	0.166976	0.368079
hsa-miR-7704	0.826667	2.49429	0.170385	0.372872
hsa-miR-20a-5p	-0.481709	5.60242	0.17164	0.372916
hsa-miR-133a-3p	-0.777193	4.51901	0.172945	0.373067
hsa-miR-134-5p	-0.833625	2.81821	0.177983	0.381212
hsa-miR-654-3p	-0.812222	4.41199	0.188347	0.400569
hsa-miR-26a-5p	0.267764	12.9213	0.193961	0.403331
hsa-miR-328-3p	0.270521	8.03433	0.194157	0.403331
hsa-miR-4732-5p	-0.518054	5.68609	0.194467	0.403331
hsa-miR-766-3p	0.720392	3.52715	0.195708	0.403331
hsa-miR-3173-5p	0.432476	6.8088	0.19745	0.403331
hsa-miR-7641	0.745101	3.58459	0.197659	0.403331
hsa-miR-191-5p	0.204365	13.085	0.202255	0.409939
hsa-miR-342-3p	0.248503	10.6976	0.2037	0.410116
hsa-miR-3615	0.196542	9.4243	0.209416	0.415175
hsa-miR-126-3p	0.244953	11.9612	0.210474	0.415175
hsa-miR-425-5p	0.170875	12.1418	0.212232	0.415175
hsa-miR-345-5p	0.375247	6.94304	0.214898	0.415175
hsa-miR-885-5p	0.403056	9.90708	0.215239	0.415175
hsa-miR-371b-5p	0.701253	3.41434	0.21527	0.415175
hsa-miR-429	0.786054	2.8837	0.217593	0.415175
hsa-miR-550a-5p	-0.702167	3.41953	0.217833	0.415175
hsa-miR-214-3p	0.737106	2.76694	0.218586	0.415175
hsa-miR-4508	-0.587255	5.28814	0.226678	0.427854
hsa-miR-760	0.744461	2.52669	0.233266	0.437556
hsa-miR-130b-5p	0.344826	7.47408	0.235417	0.438864
hsa-miR-204-5p	0.66016	3.63414	0.24632	0.456372
hsa-miR-342-5p	0.503527	5.54663	0.24968	0.459776
hsa-miR-369-3p	-0.67504	4.10086	0.25473	0.466233
hsa-miR-493-5p	-0.749668	3.98533	0.256388	0.466441
hsa-miR-874-3p	0.567638	4.46914	0.261609	0.470595
hsa-miR-140-5p	0.545722	5.44021	0.263078	0.470595
hsa-miR-454-3p	0.56862	4.39371	0.263346	0.470595
hsa-miR-98-5p	0.213005	9.46361	0.265721	0.472045
hsa-miR-484	0.165368	11.2212	0.279284	0.491021
hsa-miR-409-3p	-0.380399	9.12483	0.279654	0.491021
hsa-miR-485-3p	-0.566945	6.41165	0.303708	0.526566
hsa-miR-4326	-0.586461	2.88877	0.303987	0.526566
hsa-miR-16-2-3p	-0.175309	9.64689	0.305129	0.526566
hsa-miR-215-5p	0.54063	5.17829	0.315797	0.541628
hsa-miR-1229-3p	0.622048	2.54487	0.317444	0.541628
hsa-miR-652-3p	0.13999	9.66019	0.327978	0.553678
hsa-miR-205-5p	0.574812	2.82139	0.328174	0.553678
hsa-miR-193b-5p	0.658365	4.37728	0.339805	0.567498
hsa-miR-144-5p	-0.295957	7.67497	0.340123	0.567498
hsa-let-7f-5p	0.194298	13.162	0.34562	0.573501
hsa-miR-30a-5p	0.166319	10.8975	0.353232	0.582594
hsa-miR-433-3p	0.561793	4.15073	0.354958	0.582594
hsa-miR-199a-5p	0.35994	6.67383	0.35706	0.582876
hsa-let-7i-5p	0.120112	12.6889	0.365826	0.592724
hsa-miR-18a-3p	-0.308408	6.38161	0.370528	0.592724
hsa-miR-99a-5p	0.172858	10.1372	0.374055	0.592724
hsa-miR-494-3p	-0.52241	5.1097	0.374627	0.592724
hsa-miR-542-3p	0.517541	3.6159	0.375988	0.592724
hsa-let-7a-5p	0.151951	14.3827	0.376446	0.592724
hsa-miR-191-3p	0.432601	4.60132	0.376831	0.592724
hsa-miR-576-5p	-0.445574	4.30287	0.385276	0.601298
hsa-miR-629-5p	0.170492	7.84739	0.386264	0.601298
hsa-miR-486-3p	-0.146627	8.94455	0.395364	0.612308
hsa-miR-3158-3p	0.468703	3.95781	0.402996	0.620942
hsa-miR-16-5p	-0.123749	14.4159	0.409089	0.625834
hsa-miR-125a-5p	0.144783	12.1424	0.411664	0.625834
hsa-miR-7976	-0.420016	4.31781	0.412387	0.625834
hsa-miR-125b-5p	0.157109	10.4359	0.417468	0.627852
hsa-miR-331-3p	0.407079	4.91725	0.417875	0.627852
hsa-miR-4443	0.417914	3.90796	0.4239	0.631961
hsa-miR-224-5p	0.304351	7.11605	0.424795	0.631961
hsa-miR-330-3p	0.356789	4.84795	0.429344	0.635598
hsa-miR-148b-3p	0.14296	8.18482	0.458283	0.675129
hsa-miR-379-5p	-0.458136	4.67882	0.462784	0.678451
hsa-miR-660-5p	0.343936	5.52255	0.467402	0.67883
hsa-miR-26b-3p	0.39302	3.33884	0.467539	0.67883
hsa-miR-199b-5p	0.378303	2.45577	0.471854	0.681818
hsa-miR-625-3p	0.198372	8.07096	0.476475	0.685216
hsa-miR-1273h-3p	0.373275	3.09683	0.484791	0.693871
hsa-miR-95-3p	0.40498	2.79066	0.488848	0.696378
hsa-miR-15b-3p	0.23594	5.34995	0.494889	0.699756
hsa-miR-654-5p	0.433401	3.20872	0.496955	0.699756
hsa-miR-6734-5p	-0.403243	2.58939	0.498171	0.699756
hsa-miR-181a-2-3p	0.223788	6.15151	0.508071	0.710359
hsa-miR-15a-5p	-0.188743	7.35234	0.510552	0.710538
hsa-miR-15b-5p	0.0917837	10.3911	0.528631	0.732129
hsa-miR-1-3p	0.337282	6.29221	0.533195	0.732129
hsa-miR-365a-3p	0.313427	5.21152	0.535763	0.732129
hsa-miR-365b-3p	0.313427	5.21152	0.535763	0.732129
hsa-miR-374a-5p	0.20649	6.26584	0.540481	0.734194
hsa-miR-106b-5p	-0.156027	7.22204	0.542136	0.734194
hsa-miR-96-5p	-0.331857	3.81082	0.545234	0.735092
hsa-miR-324-5p	-0.332315	3.52397	0.554172	0.743822
hsa-miR-7-5p	-0.140652	8.43533	0.570565	0.762436
hsa-miR-5010-5p	-0.31942	3.43129	0.574053	0.763479
hsa-miR-503-5p	0.31473	4.03053	0.576402	0.763479
hsa-miR-106b-3p	0.0943962	8.74134	0.582378	0.768027
hsa-miR-885-3p	0.339787	2.76271	0.587998	0.772067
hsa-miR-769-5p	-0.314229	3.1802	0.595791	0.776534
hsa-miR-411-5p	-0.322548	2.75052	0.596543	0.776534
hsa-miR-487b-3p	-0.278112	6.42697	0.605189	0.7832
hsa-miR-589-5p	0.255437	4.13572	0.60685	0.7832
hsa-miR-150-3p	0.24201	4.95438	0.611351	0.785651
hsa-miR-340-3p	0.207403	5.84643	0.616209	0.788378
hsa-miR-139-5p	0.128438	8.05138	0.618694	0.788378
hsa-miR-23b-5p	0.306396	2.77104	0.626017	0.791491
hsa-miR-185-5p	0.0981113	9.63122	0.62665	0.791491
hsa-miR-144-3p	-0.100991	8.20296	0.63051	0.791491
hsa-miR-326	0.255937	3.113	0.632505	0.791491
hsa-miR-431-5p	-0.307278	4.05177	0.634241	0.791491
hsa-miR-323b-3p	-0.27618	5.16979	0.646907	0.803975
hsa-miR-196b-5p	-0.268238	3.1108	0.650011	0.804521
hsa-miR-574-5p	-0.309628	3.52924	0.656555	0.809305
hsa-miR-26b-5p	0.0875947	10.92	0.674743	0.820511
hsa-miR-126-5p	0.089626	8.13145	0.675257	0.820511
hsa-miR-370-3p	0.219654	5.30039	0.680949	0.820511
hsa-miR-107	0.0783211	8.65196	0.681659	0.820511
hsa-miR-182-5p	-0.0859165	9.71601	0.683823	0.820511
hsa-miR-203a-3p	0.267188	4.58247	0.686417	0.820511
hsa-let-7d-5p	0.0737909	10.4663	0.687646	0.820511
hsa-miR-483-3p	0.186052	7.78873	0.690414	0.820511
hsa-miR-1228-3p	0.221663	4.86452	0.691548	0.820511
hsa-miR-335-3p	0.185053	5.42591	0.697489	0.820511
hsa-miR-25-3p	-0.0635238	13.7404	0.700582	0.820511
hsa-miR-19a-3p	-0.202286	3.89228	0.70252	0.820511
hsa-miR-183-5p	-0.0870644	9.05588	0.703927	0.820511
hsa-miR-17-5p	-0.159731	5.54162	0.705108	0.820511
hsa-miR-425-3p	0.130723	5.71638	0.7064	0.820511
hsa-miR-543	0.218536	5.46975	0.719496	0.829247
hsa-miR-432-5p	0.192074	5.4329	0.721005	0.829247
hsa-miR-382-5p	0.125084	7.71908	0.723399	0.829247
hsa-miR-6511b-3p	0.187297	4.47308	0.724904	0.829247
hsa-miR-329-3p	-0.175478	5.83676	0.732385	0.834643
hsa-miR-93-3p	-0.167479	5.59204	0.737858	0.837718
hsa-miR-30a-3p	0.181399	4.42931	0.743377	0.838194
hsa-miR-628-3p	-0.175642	4.59369	0.743828	0.838194
hsa-miR-103a-3p	0.0556519	10.6602	0.747113	0.838766
hsa-miR-20b-5p	-0.160347	2.74721	0.762319	0.852668
hsa-miR-10b-5p	-0.0593652	11.5163	0.767128	0.85488
hsa-miR-19b-3p	-0.0980995	6.29407	0.781257	0.864593
hsa-miR-584-5p	0.0667204	8.05714	0.781569	0.864593
hsa-miR-6511a-3p	0.114646	5.27586	0.794275	0.875442
hsa-miR-495-3p	-0.148266	4.4586	0.80449	0.883476
hsa-miR-424-3p	0.0596441	7.47752	0.808364	0.884515
hsa-miR-1908-5p	0.103151	5.81158	0.812498	0.885828
hsa-miR-3177-3p	-0.118456	3.11528	0.82052	0.891356
hsa-miR-4433b-5p	0.0879354	10.4467	0.827822	0.894481
hsa-miR-744-5p	-0.0872626	5.93128	0.82932	0.894481
hsa-miR-421	0.0917499	5.10559	0.832995	0.895247
hsa-miR-511-5p	0.117504	2.69597	0.838559	0.898032
hsa-miR-1226-3p	-0.110353	2.70295	0.851284	0.903679
hsa-miR-942-5p	-0.0724504	5.83281	0.854913	0.903679
hsa-miR-454-5p	-0.0980576	2.66206	0.855799	0.903679
hsa-miR-1294	-0.103269	3.8879	0.855802	0.903679
hsa-miR-92b-3p	0.0385665	8.3337	0.86477	0.907597
hsa-miR-339-5p	0.0657373	6.45486	0.865523	0.907597
hsa-miR-7706	-0.0758385	2.9579	0.894653	0.933424
hsa-miR-151b	0.0372952	6.565	0.896335	0.933424
hsa-miR-1249-3p	-0.0457198	6.44779	0.90489	0.939095
hsa-miR-3940-3p	-0.0634467	3.25486	0.910923	0.942119
hsa-miR-93-5p	0.0168831	11.4629	0.922972	0.949106
hsa-miR-877-5p	0.0492552	4.88228	0.923964	0.949106
hsa-miR-24-2-5p	-0.0410141	2.62555	0.943451	0.965838
hsa-miR-32-5p	-0.0293941	4.31172	0.958047	0.975087
hsa-miR-1304-5p	0.0291782	3.54327	0.958943	0.975087
hsa-miR-1306-5p	0.0109863	7.38079	0.970933	0.983965
hsa-let-7b-5p	-0.00329964	14.3988	0.979934	0.989766
hsa-let-7i-3p	-0.00757693	2.53091	0.988915	0.993689
hsa-miR-130a-3p	0.00430647	5.41596	0.990399	0.993689
hsa-miR-101-3p	-0.000104696	9.56488	0.9995	0.9995
