# Supplementary material for: Serum miRNA Signatures in Cancer Cachexia Depend on Systemic Inflammation
Source: Curr Oncol. 2025 Nov 6;32(11):620. doi: 10.3390/curroncol32110620 (PMC12651830; doi:10.3390/curroncol32110620)
Supplement: Supplementary file 1 [file curroncol-32-00620-s001.zip › Table S2D.xlsx]

## Sheet: Sheet 1
Table S2D. Differentially expressed miRNAs when comparing cachectic patients with inflammation versus non-cachectic patients without inflammation
miRNA	logFC	AveExpr	P.Value	adj.P.Val
hsa-miR-320d	2.95143	9.15472	5.84816e-11	1.601e-08
hsa-miR-320c	2.26935	10.4107	1.06026e-10	1.601e-08
hsa-miR-320b	1.97569	11.1047	4.767e-10	4.79878e-08
hsa-miR-6087	1.94396	9.12534	8.04741e-10	6.0758e-08
hsa-miR-4488	3.54148	4.73132	3.05128e-09	1.84297e-07
hsa-miR-320e	3.4142	3.89462	8.99484e-09	4.5274e-07
hsa-miR-10a-5p	1.3476	11.8473	2.33717e-08	1.00832e-06
hsa-miR-320a	0.977059	12.8505	8.24039e-08	3.11075e-06
hsa-miR-1247-5p	3.14148	4.5054	1.75127e-07	5.3463e-06
hsa-miR-29b-3p	1.47746	7.32679	1.7703e-07	5.3463e-06
hsa-miR-4732-3p	-0.884915	8.38266	2.62309e-07	7.20157e-06
hsa-miR-29a-3p	0.854161	10.6133	5.48901e-07	1.3814e-05
hsa-miR-486-5p	-0.550011	17.6908	9.13801e-07	2.12283e-05
hsa-miR-200b-5p	2.61034	2.88353	1.37274e-06	2.96119e-05
hsa-miR-194-5p	0.992439	8.36273	1.49712e-06	3.01421e-05
hsa-miR-3648	1.81449	5.77584	3.05084e-06	5.75846e-05
hsa-miR-192-5p	0.860871	9.01798	3.6996e-06	6.57222e-05
hsa-miR-1307-5p	2.16158	2.848	8.2944e-06	0.000139162
hsa-miR-29c-3p	1.05709	7.75852	8.99964e-06	0.000143047
hsa-miR-141-3p	2.16857	2.95553	1.93672e-05	0.000292445
hsa-miR-429	2.27135	2.8837	2.14638e-05	0.00030867
hsa-miR-200a-3p	2.08373	4.51394	3.62861e-05	0.00049811
hsa-miR-1976	-1.61988	4.0667	4.13703e-05	0.000543209
hsa-miR-21-5p	0.518238	14.1237	6.31575e-05	0.000794732
hsa-miR-148a-3p	0.616733	10.2458	7.0086e-05	0.000846638
hsa-miR-221-3p	0.583147	10.4587	0.000135041	0.00156856
hsa-miR-7704	1.87019	2.49429	0.000197732	0.00221167
hsa-miR-10a-3p	1.93325	3.54438	0.000211856	0.00228502
hsa-miR-451a	-0.517249	16.4547	0.000266044	0.00269386
hsa-miR-27a-3p	0.527394	10.6189	0.000267602	0.00269386
hsa-miR-200c-3p	1.53446	6.02464	0.000298519	0.00290815
hsa-miR-122-3p	1.74127	4.01219	0.00056643	0.00534568
hsa-miR-505-3p	0.562099	7.89907	0.000735707	0.00656084
hsa-miR-130b-3p	1.20089	6.17882	0.000738638	0.00656084
hsa-miR-335-5p	0.625037	9.55338	0.000939066	0.0081028
hsa-miR-4508	-1.29031	5.28814	0.00132651	0.0111279
hsa-miR-200b-3p	1.60748	3.93619	0.00144957	0.0118316
hsa-miR-133a-3p	-1.49132	4.51901	0.00157925	0.0125509
hsa-miR-4685-3p	-1.31739	4.92162	0.00204495	0.0158352
hsa-miR-483-5p	1.17239	8.32237	0.00262825	0.0198433
hsa-miR-144-3p	-0.506431	8.20296	0.00339951	0.0250403
hsa-miR-32-5p	-1.34912	4.31172	0.00355262	0.025545
hsa-miR-210-3p	1.13632	5.26497	0.00449579	0.0315751
hsa-miR-24-3p	0.364185	13.4472	0.00633694	0.0434945
hsa-miR-361-5p	0.537606	8.08994	0.00715061	0.0479885
hsa-miR-1307-3p	0.665716	6.8022	0.007381	0.0484578
hsa-miR-486-3p	-0.376734	8.94455	0.00786335	0.0505262
hsa-miR-27b-3p	0.383128	10.5041	0.00933821	0.0587529
hsa-miR-185-5p	-0.42817	9.63122	0.00982482	0.060553
hsa-miR-1246	1.52696	3.101	0.0105229	0.063558
hsa-miR-6803-3p	-0.843866	6.60058	0.0113858	0.067422
hsa-miR-375	0.685619	11.1014	0.0117483	0.0682307
hsa-miR-181b-5p	0.454101	7.96636	0.0121406	0.0691785
hsa-let-7d-3p	0.269949	12.5472	0.01375	0.0768983
hsa-miR-222-3p	0.333406	10.3145	0.0160475	0.0881152
hsa-miR-1228-5p	1.26207	3.9936	0.0175905	0.092287
hsa-miR-3614-5p	1.06191	2.67077	0.0175954	0.092287
hsa-miR-22-3p	0.280282	12.9891	0.0179135	0.092287
hsa-miR-101-3p	-0.324437	9.56488	0.0180296	0.092287
hsa-miR-23a-3p	0.331385	13.345	0.0188413	0.0948347
hsa-miR-500a-3p	0.380646	7.58945	0.0239618	0.118631
hsa-miR-20a-5p	-0.649114	5.60242	0.0247304	0.11953
hsa-miR-874-3p	0.932582	4.46914	0.0249351	0.11953
hsa-miR-23b-3p	0.31876	9.37905	0.0279793	0.132027
hsa-miR-122-5p	0.560571	15.2132	0.0290661	0.135046
hsa-miR-145-3p	0.674948	5.85325	0.0296218	0.135542
hsa-miR-502-3p	0.382982	7.21912	0.0326468	0.146904
hsa-miR-21-3p	0.711267	5.37911	0.0330778	0.146904
hsa-miR-126-5p	-0.363588	8.13145	0.0378639	0.163396
hsa-miR-16-2-3p	-0.290518	9.64689	0.0378732	0.163396
hsa-miR-103a-3p	-0.292407	10.6602	0.0390597	0.166141
hsa-miR-4433b-5p	-0.675216	10.4467	0.0418511	0.174695
hsa-miR-16-5p	-0.250123	14.4159	0.0422275	0.174695
hsa-miR-1-3p	-0.880316	6.29221	0.0472359	0.192773
hsa-miR-223-5p	0.445075	7.52791	0.0525671	0.21167
hsa-miR-20b-5p	-0.823896	2.74721	0.0589823	0.234377
hsa-miR-1180-3p	-0.462542	6.56564	0.0613698	0.239823
hsa-miR-664a-5p	0.691075	4.90666	0.0619411	0.239823
hsa-miR-143-3p	0.320181	11.3728	0.0662354	0.252395
hsa-miR-4516	0.977188	2.83581	0.0668596	0.252395
hsa-miR-495-3p	-0.893646	4.4586	0.0694599	0.255844
hsa-miR-3940-3p	-0.846521	3.25486	0.0694674	0.255844
hsa-let-7d-5p	-0.271937	10.4663	0.0706196	0.256953
hsa-miR-5010-5p	-0.839272	3.43129	0.0722793	0.257137
hsa-miR-345-5p	0.443935	6.94304	0.0723731	0.257137
hsa-miR-28-3p	0.31187	8.50522	0.073293	0.257378
hsa-miR-206	-0.919948	2.83593	0.0782965	0.267158
hsa-miR-339-5p	-0.558146	6.45486	0.0791016	0.267158
hsa-miR-423-3p	0.225541	12.5228	0.0792055	0.267158
hsa-let-7a-5p	-0.246474	14.3827	0.0802039	0.267158
hsa-miR-92b-3p	0.323472	8.3337	0.0805011	0.267158
hsa-miR-338-5p	0.637197	5.82909	0.0832742	0.273357
hsa-miR-181c-5p	-0.768463	3.3946	0.0845723	0.274633
hsa-miR-92a-3p	-0.157093	17.5241	0.0860705	0.276524
hsa-miR-532-3p	0.505642	5.71122	0.0870306	0.276666
hsa-miR-501-3p	0.221315	8.61995	0.0938264	0.284954
hsa-miR-654-3p	-0.846045	4.41199	0.094448	0.284954
hsa-miR-199b-3p	0.286906	9.14265	0.0947157	0.284954
hsa-miR-199a-3p	0.286918	9.14274	0.0947261	0.284954
hsa-miR-203a-3p	0.906072	4.58247	0.0954158	0.284954
hsa-miR-431-5p	-0.882377	4.05177	0.0961506	0.284954
hsa-miR-144-5p	-0.421094	7.67497	0.0962428	0.284954
hsa-miR-1249-3p	-0.507799	6.44779	0.104872	0.304841
hsa-miR-371b-5p	0.751886	3.41434	0.104978	0.304841
hsa-miR-3613-5p	-0.336784	8.56536	0.106314	0.305577
hsa-miR-134-5p	-0.817096	2.81821	0.107255	0.305577
hsa-let-7b-3p	0.447835	6.45297	0.110278	0.30805
hsa-miR-760	0.817896	2.52669	0.110436	0.30805
hsa-miR-93-5p	-0.227984	11.4629	0.111184	0.30805
hsa-miR-589-5p	0.637153	4.13572	0.11785	0.323552
hsa-miR-425-3p	-0.439867	5.71638	0.121715	0.331152
hsa-miR-423-5p	0.150749	15.0176	0.124687	0.335603
hsa-miR-15b-3p	-0.433736	5.34995	0.125573	0.335603
hsa-miR-6511a-3p	-0.536047	5.27586	0.136838	0.360319
hsa-miR-485-5p	-0.67258	5.21565	0.137208	0.360319
hsa-miR-1306-5p	-0.362912	7.38079	0.14048	0.364626
hsa-miR-574-3p	0.238341	8.63552	0.142191	0.364626
hsa-miR-363-3p	-0.213076	9.8259	0.14247	0.364626
hsa-miR-130a-3p	-0.422801	5.41596	0.149291	0.378872
hsa-miR-494-3p	-0.687428	5.1097	0.153596	0.386551
hsa-let-7f-5p	-0.239156	13.162	0.156118	0.389651
hsa-miR-193a-5p	0.261066	9.9551	0.158658	0.392745
hsa-miR-150-3p	-0.54025	4.95438	0.166258	0.408212
hsa-miR-224-5p	0.423571	7.11605	0.173364	0.422224
hsa-miR-629-5p	0.217108	7.84739	0.175809	0.424754
hsa-miR-361-3p	0.227933	8.14453	0.181345	0.429946
hsa-miR-204-5p	-0.622243	3.63414	0.181966	0.429946
hsa-miR-23a-5p	0.394042	6.48367	0.182229	0.429946
hsa-miR-98-5p	-0.207203	9.46361	0.184118	0.431036
hsa-miR-7641	0.625107	3.58459	0.186588	0.433459
hsa-miR-1301-3p	0.272594	7.65983	0.190792	0.43405
hsa-miR-223-3p	0.312429	13.5337	0.191745	0.43405
hsa-miR-550a-5p	-0.608675	3.41953	0.191861	0.43405
hsa-miR-93-3p	-0.532547	5.59204	0.193475	0.43405
hsa-miR-24-2-5p	-0.616481	2.62555	0.194029	0.43405
hsa-let-7i-5p	-0.139371	12.6889	0.199588	0.437409
hsa-miR-96-5p	-0.576717	3.81082	0.199637	0.437409
hsa-miR-132-3p	0.565973	3.5823	0.200963	0.437409
hsa-miR-197-3p	0.193869	10.9674	0.201324	0.437409
hsa-miR-128-3p	0.137542	10.0756	0.20584	0.44343
hsa-miR-125b-5p	-0.199351	10.4359	0.207903	0.44343
hsa-miR-1260b	0.55651	4.59262	0.2085	0.44343
hsa-miR-487b-3p	-0.548906	6.42697	0.211636	0.446952
hsa-miR-323b-3p	-0.612814	5.16979	0.214461	0.447316
hsa-miR-542-3p	0.594007	3.6159	0.214771	0.447316
hsa-miR-4732-5p	-0.402496	5.68609	0.216838	0.448527
hsa-miR-584-5p	-0.240434	8.05714	0.220416	0.452827
hsa-miR-142-5p	0.140336	11.468	0.239669	0.487028
hsa-miR-15b-5p	-0.139738	10.3911	0.240289	0.487028
hsa-miR-18a-3p	-0.326994	6.38161	0.244641	0.490465
hsa-miR-574-5p	0.663133	3.52924	0.245232	0.490465
hsa-miR-409-3p	-0.324815	9.12483	0.257018	0.506586
hsa-miR-193b-5p	0.639492	4.37728	0.257337	0.506586
hsa-miR-671-3p	-0.502882	2.74252	0.260997	0.506586
hsa-miR-4446-3p	-0.505276	4.7013	0.261141	0.506586
hsa-miR-3173-5p	-0.306692	6.8088	0.26168	0.506586
hsa-let-7c-5p	0.176494	8.92971	0.265405	0.510524
hsa-miR-15a-5p	-0.255981	7.35234	0.273549	0.519993
hsa-miR-326	-0.478487	3.113	0.275382	0.519993
hsa-miR-652-3p	-0.126942	9.66019	0.276429	0.519993
hsa-miR-151a-3p	0.155934	10.257	0.277215	0.519993
hsa-miR-139-3p	0.440601	5.17258	0.288801	0.538382
hsa-miR-146b-3p	0.470609	3.40335	0.295713	0.547885
hsa-miR-106b-3p	-0.145413	8.74134	0.298588	0.549708
hsa-miR-26b-3p	0.458869	3.33884	0.300337	0.549708
hsa-miR-1294	-0.477362	3.8879	0.305245	0.555021
hsa-miR-18a-5p	-0.463823	4.01992	0.307498	0.555021
hsa-miR-3615	0.129715	9.4243	0.308754	0.555021
hsa-miR-26b-5p	-0.172334	10.92	0.312475	0.558388
hsa-miR-221-5p	-0.432958	3.63646	0.320385	0.563391
hsa-miR-503-5p	0.457916	4.03053	0.320947	0.563391
hsa-miR-4443	0.42373	3.90796	0.3219	0.563391
hsa-miR-30c-5p	0.14017	10.5561	0.322737	0.563391
hsa-miR-30b-5p	-0.247291	7.0828	0.326849	0.567289
hsa-miR-181d-5p	0.439012	3.16721	0.332357	0.569587
hsa-miR-186-5p	0.121976	10.4409	0.332684	0.569587
hsa-miR-340-5p	-0.261256	6.48861	0.333831	0.569587
hsa-miR-3605-3p	0.305797	5.56421	0.338345	0.574046
hsa-miR-424-5p	0.395142	4.75061	0.344033	0.580435
hsa-miR-331-3p	-0.381791	4.91725	0.352845	0.591995
hsa-miR-335-3p	-0.360085	5.42591	0.354929	0.592202
hsa-miR-106b-5p	-0.184693	7.22204	0.375817	0.623609
hsa-miR-199b-5p	0.374541	2.45577	0.3847	0.634861
hsa-miR-19a-3p	-0.372481	3.89228	0.390417	0.640793
hsa-miR-17-5p	-0.291088	5.54162	0.398783	0.648141
hsa-miR-493-5p	-0.455223	3.98533	0.399186	0.648141
hsa-miR-2110	0.117023	8.08712	0.404211	0.64961
hsa-miR-877-5p	-0.352158	4.88228	0.404393	0.64961
hsa-miR-142-3p	0.328493	5.07355	0.412843	0.656263
hsa-miR-99b-5p	0.116143	10.203	0.41304	0.656263
hsa-miR-485-3p	-0.366112	6.41165	0.415054	0.656263
hsa-miR-125a-3p	0.403658	2.87159	0.420773	0.661841
hsa-miR-885-5p	0.207071	9.90708	0.434128	0.676261
hsa-miR-205-5p	-0.373699	2.82139	0.437303	0.676261
hsa-miR-100-5p	-0.141379	8.33455	0.438112	0.676261
hsa-miR-369-3p	-0.374988	4.10086	0.438898	0.676261
hsa-miR-215-5p	-0.334368	5.17829	0.44745	0.685938
hsa-miR-7706	-0.341924	2.9579	0.466174	0.707258
hsa-miR-22-5p	-0.335195	3.81858	0.467139	0.707258
hsa-miR-382-5p	-0.208675	7.71908	0.468383	0.707258
hsa-miR-199a-5p	-0.226293	6.67383	0.477158	0.711434
hsa-miR-95-3p	0.33804	2.79066	0.480472	0.711434
hsa-miR-19b-3p	-0.20286	6.29407	0.481634	0.711434
hsa-miR-3177-3p	-0.300166	3.11528	0.482723	0.711434
hsa-miR-10b-5p	-0.114942	11.5163	0.482927	0.711434
hsa-miR-26a-5p	-0.11713	12.9213	0.486083	0.712607
hsa-miR-151b	-0.157776	6.565	0.499166	0.728251
hsa-miR-25-5p	-0.281349	4.29326	0.501772	0.728534
hsa-miR-125a-5p	-0.0958441	12.1424	0.505746	0.730791
hsa-miR-126-3p	-0.103138	11.9612	0.517938	0.738462
hsa-miR-196b-5p	-0.310291	3.1108	0.521475	0.738462
hsa-miR-365a-3p	0.26481	5.21152	0.522023	0.738462
hsa-miR-365b-3p	0.26481	5.21152	0.522023	0.738462
hsa-miR-182-5p	-0.109553	9.71601	0.524057	0.738462
hsa-miR-664a-3p	0.218237	5.0593	0.525726	0.738462
hsa-miR-146b-5p	0.117317	9.01919	0.530256	0.741376
hsa-miR-340-3p	-0.208155	5.84643	0.537753	0.745329
hsa-miR-148b-3p	0.0962811	8.18482	0.539203	0.745329
hsa-miR-330-3p	0.222877	4.84795	0.545835	0.745329
hsa-miR-424-3p	0.120721	7.47752	0.546637	0.745329
hsa-miR-155-5p	-0.201307	6.29447	0.546971	0.745329
hsa-miR-23b-5p	0.30942	2.77104	0.547891	0.745329
hsa-miR-885-3p	0.301699	2.76271	0.556949	0.754253
hsa-miR-324-3p	0.257916	3.06064	0.560702	0.755946
hsa-miR-1304-5p	0.264345	3.54327	0.568858	0.763534
hsa-miR-625-3p	0.128002	8.07096	0.572255	0.764695
hsa-let-7i-3p	0.249085	2.53091	0.577278	0.768008
hsa-miR-543	-0.269271	5.46975	0.588051	0.778909
hsa-miR-183-5p	0.0999519	9.05588	0.592169	0.780939
hsa-let-7g-5p	-0.0736093	12.5579	0.601963	0.790403
hsa-miR-181a-5p	0.0586684	11.4848	0.605	0.790953
hsa-miR-145-5p	0.13851	6.85046	0.613273	0.79302
hsa-miR-214-3p	0.245153	2.76694	0.616648	0.79302
hsa-miR-6734-5p	0.243803	2.58939	0.61694	0.79302
hsa-miR-140-3p	0.0749226	9.68717	0.619694	0.79302
hsa-miR-329-3p	-0.207898	5.83676	0.619711	0.79302
hsa-miR-499a-5p	0.238488	2.5005	0.627669	0.794166
hsa-miR-339-3p	0.0902161	7.55652	0.633233	0.794166
hsa-miR-4326	-0.222049	2.88877	0.634129	0.794166
hsa-miR-1229-3p	0.241019	2.54487	0.635898	0.794166
hsa-miR-151a-5p	-0.0764728	9.94638	0.636378	0.794166
hsa-miR-425-5p	-0.052626	12.1418	0.637512	0.794166
hsa-miR-6511b-3p	-0.203621	4.47308	0.640064	0.794166
hsa-miR-769-5p	0.224656	3.1802	0.643066	0.794166
hsa-miR-328-3p	-0.078118	8.03433	0.644274	0.794166
hsa-miR-28-5p	0.167005	5.5622	0.659996	0.810239
hsa-miR-454-5p	0.191387	2.66206	0.665009	0.811435
hsa-miR-30a-5p	-0.0630043	10.8975	0.666344	0.811435
hsa-miR-374b-5p	-0.133735	6.18187	0.669884	0.812469
hsa-miR-146a-5p	0.0641858	11.5724	0.678097	0.819141
hsa-miR-374a-5p	0.111337	6.26584	0.685644	0.824958
hsa-miR-342-3p	-0.06096	10.6976	0.70185	0.841106
hsa-miR-1228-3p	-0.170885	4.86452	0.708328	0.845514
hsa-miR-130b-5p	0.0869589	7.47408	0.712681	0.847361
hsa-miR-511-5p	0.168509	2.69597	0.721288	0.854232
hsa-miR-30d-5p	-0.0308686	14.6404	0.739657	0.872564
hsa-miR-411-5p	-0.160159	2.75052	0.748144	0.877249
hsa-miR-942-5p	-0.102015	5.83281	0.75245	0.877249
hsa-miR-30e-3p	0.0974825	6.04862	0.756132	0.877249
hsa-miR-140-5p	0.122144	5.44021	0.758708	0.877249
hsa-miR-324-5p	0.135504	3.52397	0.768081	0.877249
hsa-miR-3158-3p	0.134541	3.95781	0.769009	0.877249
hsa-miR-107	-0.0448039	8.65196	0.773101	0.877249
hsa-let-7b-5p	-0.0307726	14.3988	0.77416	0.877249
hsa-miR-1273h-3p	0.125234	3.09683	0.774483	0.877249
hsa-miR-628-3p	0.123274	4.59369	0.779162	0.877249
hsa-miR-323a-3p	0.12964	5.0202	0.780213	0.877249
hsa-miR-99a-5p	-0.0441182	10.1372	0.780621	0.877249
hsa-miR-7-5p	0.0559787	8.43533	0.781391	0.877249
hsa-miR-25-3p	0.0368419	13.7404	0.784937	0.877966
hsa-miR-191-3p	0.106498	4.60132	0.790045	0.880419
hsa-miR-342-5p	-0.0919102	5.54663	0.796593	0.884453
hsa-miR-433-3p	-0.125551	4.15073	0.800311	0.885326
hsa-miR-370-3p	0.107224	5.30039	0.805914	0.885569
hsa-miR-766-3p	-0.110191	3.52715	0.808446	0.885569
hsa-miR-181a-2-3p	0.0665201	6.15151	0.809328	0.885569
hsa-miR-1468-5p	-0.10236	3.26985	0.81895	0.890315
hsa-miR-432-5p	0.100202	5.4329	0.819562	0.890315
hsa-miR-30a-3p	0.097767	4.42931	0.82922	0.897579
hsa-miR-454-3p	0.0838377	4.39371	0.839973	0.90597
hsa-miR-654-5p	0.0993709	3.20872	0.848982	0.91243
hsa-miR-1284	0.084255	2.85335	0.852819	0.913303
hsa-miR-150-5p	-0.0323134	11.4126	0.860284	0.917557
hsa-miR-532-5p	-0.040331	6.67127	0.862868	0.917557
hsa-miR-191-5p	0.020498	13.085	0.875348	0.927561
hsa-miR-1226-3p	-0.071467	2.70295	0.88213	0.93148
hsa-miR-421	-0.0482991	5.10559	0.891961	0.938248
hsa-miR-744-5p	-0.0436998	5.93128	0.894753	0.938248
hsa-miR-483-3p	-0.0429696	7.78873	0.909979	0.950913
hsa-miR-941	0.0374341	5.4342	0.914878	0.952735
hsa-miR-7976	-0.0404075	4.31781	0.923142	0.958038
hsa-miR-660-5p	-0.0308848	5.52255	0.936264	0.968328
hsa-let-7e-5p	-0.015966	7.98319	0.943318	0.972293
hsa-miR-1908-5p	-0.0167336	5.81158	0.962396	0.986119
hsa-miR-379-5p	-0.0216754	4.67882	0.966093	0.986119
hsa-miR-30e-5p	-0.00471201	12.6648	0.967269	0.986119
hsa-miR-139-5p	-0.0068567	8.05138	0.973943	0.986119
hsa-miR-450b-5p	0.0147204	4.21956	0.974504	0.986119
hsa-miR-576-5p	-0.0119275	4.30287	0.977314	0.986119
hsa-miR-152-3p	0.00983289	4.10526	0.981096	0.986119
hsa-miR-378a-3p	-0.0062035	5.88177	0.982854	0.986119
hsa-miR-484	-0.00109839	11.2212	0.992967	0.992967
