# Supplementary material for: Serum miRNA Signatures in Cancer Cachexia Depend on Systemic Inflammation
Source: Curr Oncol. 2025 Nov 6;32(11):620. doi: 10.3390/curroncol32110620 (PMC12651830; doi:10.3390/curroncol32110620)
Supplement: Supplementary file 1 [file curroncol-32-00620-s001.zip › Table S3.xlsx]

## Sheet: Sheet 1
Table S3. Differentially expressed miRNAs when comparing cachectic patients with inflammation versus all other patients
miRNA	logFC	AveExpr	P.Value	adj.P.Val
hsa-miR-320d	2.56234	9.15472	2.1801e-11	3.73862e-09
hsa-miR-320c	1.99301	10.4107	2.47591e-11	3.73862e-09
hsa-miR-320b	1.73361	11.1047	1.24301e-10	1.06628e-08
hsa-miR-6087	1.71738	9.12534	1.75415e-10	1.06628e-08
hsa-miR-4488	3.25051	4.73132	1.76536e-10	1.06628e-08
hsa-miR-320a	0.941464	12.8505	1.53899e-09	7.74626e-08
hsa-miR-29a-3p	0.85754	10.6133	4.55215e-09	1.96393e-07
hsa-miR-320e	2.84862	3.89462	1.35185e-08	5.10322e-07
hsa-miR-194-5p	0.988679	8.36273	2.25865e-08	7.57903e-07
hsa-miR-10a-5p	1.12934	11.8473	3.05804e-08	9.23527e-07
hsa-miR-29b-3p	1.30519	7.32679	5.74875e-08	1.57829e-06
hsa-miR-221-3p	0.707577	10.4587	8.22499e-08	2.06996e-06
hsa-miR-1307-5p	2.19529	2.848	1.20202e-07	2.7924e-06
hsa-miR-4732-3p	-0.762786	8.38266	1.67949e-07	3.62291e-06
hsa-miR-1247-5p	2.58242	4.5054	3.61967e-07	7.25661e-06
hsa-miR-486-5p	-0.481427	17.6908	3.97537e-07	7.25661e-06
hsa-miR-148a-3p	0.674416	10.2458	4.08484e-07	7.25661e-06
hsa-miR-27a-3p	0.626724	10.6189	4.88431e-07	8.19479e-06
hsa-miR-200a-3p	2.1495	4.51394	6.33185e-07	1.00643e-05
hsa-miR-29c-3p	1.00958	7.75852	6.77296e-07	1.02272e-05
hsa-miR-21-5p	0.542871	14.1237	9.64203e-07	1.38662e-05
hsa-miR-192-5p	0.772711	9.01798	1.02401e-06	1.40568e-05
hsa-miR-361-5p	0.830127	8.08994	1.65636e-06	2.17487e-05
hsa-miR-3648	1.55336	5.77584	2.40284e-06	3.02358e-05
hsa-miR-505-3p	0.669337	7.89907	2.97169e-06	3.5898e-05
hsa-miR-24-3p	0.535612	13.4472	3.2976e-06	3.83029e-05
hsa-miR-23a-3p	0.529089	13.345	1.36455e-05	0.000148885
hsa-miR-141-3p	1.86671	2.95553	1.38039e-05	0.000148885
hsa-miR-122-3p	1.8392	4.01219	1.98135e-05	0.000206334
hsa-miR-200b-5p	1.90419	2.88353	2.64064e-05	0.000265824
hsa-miR-222-3p	0.4929	10.3145	3.49403e-05	0.000340386
hsa-miR-10a-3p	1.78395	3.54438	5.60402e-05	0.000517012
hsa-miR-23a-5p	1.02884	6.48367	5.64947e-05	0.000517012
hsa-miR-223-5p	0.787997	7.52791	6.88855e-05	0.000611865
hsa-miR-23b-3p	0.492929	9.37905	7.75783e-05	0.00066939
hsa-miR-181b-5p	0.605763	7.96636	9.70045e-05	0.000794099
hsa-miR-200b-3p	1.67526	3.93619	9.74817e-05	0.000794099
hsa-miR-1307-3p	0.828581	6.8022	9.99197e-05	0.000794099
hsa-miR-21-3p	1.10732	5.37911	0.000112479	0.000870988
hsa-miR-27b-3p	0.486122	10.5041	0.000116679	0.000880928
hsa-miR-335-5p	0.60637	9.55338	0.000161401	0.00118885
hsa-miR-451a	-0.44836	16.4547	0.000188307	0.00135143
hsa-miR-3614-5p	1.42637	2.67077	0.000192423	0.00135143
hsa-let-7d-3p	0.344772	12.5472	0.000232436	0.00159536
hsa-miR-130b-3p	1.10256	6.17882	0.000263861	0.0017708
hsa-miR-423-3p	0.385729	12.5228	0.000459785	0.00301859
hsa-miR-200c-3p	1.25313	6.02464	0.00047902	0.00307796
hsa-miR-1976	-1.14887	4.0667	0.000534739	0.0033644
hsa-miR-429	1.53412	2.8837	0.000610549	0.00376298
hsa-miR-22-3p	0.34466	12.9891	0.000643178	0.00388479
hsa-miR-1246	1.69544	3.101	0.000842829	0.00498733
hsa-miR-483-5p	1.10389	8.32237	0.000858745	0.00498733
hsa-miR-193a-5p	0.516978	9.9551	0.00112411	0.00640528
hsa-miR-143-3p	0.463278	11.3728	0.00184726	0.010331
hsa-miR-7704	1.30079	2.49429	0.00205065	0.0112599
hsa-miR-532-3p	0.775431	5.71122	0.00213311	0.0115036
hsa-miR-500a-3p	0.440424	7.58945	0.00218629	0.0115835
hsa-miR-145-3p	0.808446	5.85325	0.00223777	0.0116519
hsa-miR-128-3p	0.282265	10.0756	0.00240994	0.0123357
hsa-miR-4685-3p	-1.0914	4.92162	0.00251779	0.0126729
hsa-miR-423-5p	0.249877	15.0176	0.00286715	0.0141947
hsa-miR-574-3p	0.409635	8.63552	0.00317763	0.0154782
hsa-miR-874-3p	1.03873	4.46914	0.00330352	0.0158359
hsa-miR-361-3p	0.42476	8.14453	0.00359579	0.0169677
hsa-miR-4516	1.30597	2.83581	0.0040065	0.0186148
hsa-miR-210-3p	0.95774	5.26497	0.00465752	0.0212706
hsa-miR-345-5p	0.595597	6.94304	0.00471898	0.0212706
hsa-miR-197-3p	0.365029	10.9674	0.00482476	0.0214276
hsa-miR-28-3p	0.416457	8.50522	0.00504261	0.0218803
hsa-miR-501-3p	0.31584	8.61995	0.00507159	0.0218803
hsa-let-7b-3p	0.668255	6.45297	0.00523797	0.0222798
hsa-miR-375	0.642545	11.1014	0.00533879	0.0223932
hsa-miR-502-3p	0.417963	7.21912	0.00614735	0.0254315
hsa-miR-338-5p	0.838222	5.82909	0.00747303	0.030498
hsa-miR-151a-3p	0.324976	10.257	0.00796126	0.0320573
hsa-miR-3605-3p	0.720637	5.56421	0.00823277	0.0327144
hsa-miR-199b-3p	0.383157	9.14265	0.00879424	0.03401
hsa-miR-199a-3p	0.382891	9.14274	0.00884535	0.03401
hsa-miR-486-3p	-0.31394	8.94455	0.00889666	0.03401
hsa-miR-6803-3p	-0.732323	6.60058	0.00956638	0.0361131
hsa-miR-371b-5p	1.01409	3.41434	0.010116	0.0377166
hsa-miR-132-3p	0.946582	3.5823	0.0119698	0.044084
hsa-miR-363-3p	-0.302971	9.8259	0.0142796	0.0519572
hsa-miR-20a-5p	-0.598192	5.60242	0.0146317	0.0526044
hsa-miR-1228-5p	1.08666	3.9936	0.0156546	0.0556199
hsa-miR-223-3p	0.490729	13.5337	0.0159287	0.0559355
hsa-miR-1260b	0.899228	4.59262	0.0169122	0.0587069
hsa-miR-30c-5p	0.286279	10.5561	0.0177293	0.0608436
hsa-miR-3615	0.255903	9.4243	0.0184558	0.0626252
hsa-miR-3613-5p	-0.413449	8.56536	0.0197566	0.0662945
hsa-miR-122-5p	0.500852	15.2132	0.0212064	0.0703772
hsa-miR-1301-3p	0.407463	7.65983	0.0216851	0.0711836
hsa-miR-4508	-0.769935	5.28814	0.0226029	0.0733986
hsa-miR-664a-5p	0.710194	4.90666	0.0236852	0.0760949
hsa-miR-144-3p	-0.327443	8.20296	0.0246714	0.0784291
hsa-let-7c-5p	0.29393	8.92971	0.0293318	0.0922728
hsa-miR-142-5p	0.219426	11.468	0.0305146	0.0950042
hsa-miR-378a-3p	0.515204	5.88177	0.0361876	0.111158
hsa-miR-16-5p	-0.217739	14.4159	0.0365816	0.111158
hsa-miR-99b-5p	0.251745	10.203	0.0370131	0.111158
hsa-miR-146b-5p	0.331753	9.01919	0.0371752	0.111158
hsa-miR-146b-3p	0.791066	3.40335	0.0384682	0.113896
hsa-miR-2110	0.245194	8.08712	0.0401462	0.11771
hsa-miR-589-5p	0.694693	4.13572	0.0442334	0.128447
hsa-miR-485-5p	-0.768189	5.21565	0.0454103	0.130609
hsa-miR-181a-5p	0.189221	11.4848	0.0497417	0.141717
hsa-miR-499a-5p	0.815349	2.5005	0.0509046	0.143675
hsa-miR-139-3p	0.678064	5.17258	0.0545989	0.152675
hsa-miR-20b-5p	-0.705453	2.74721	0.0557541	0.154475
hsa-miR-145-5p	0.429293	6.85046	0.0656935	0.180359
hsa-miR-32-5p	-0.711575	4.31172	0.0669823	0.181266
hsa-miR-186-5p	0.195657	10.4409	0.0672247	0.181266
hsa-miR-146a-5p	0.236581	11.5724	0.0717306	0.191705
hsa-miR-424-5p	0.63406	4.75061	0.073608	0.194997
hsa-miR-224-5p	0.469997	7.11605	0.0751624	0.197383
hsa-miR-30d-5p	0.138182	14.6404	0.0798185	0.206774
hsa-miR-125a-3p	0.744144	2.87159	0.080108	0.206774
hsa-miR-7641	0.686773	3.58459	0.0866285	0.219926
hsa-miR-542-3p	0.694934	3.6159	0.0866595	0.219926
hsa-miR-134-5p	-0.732881	2.81821	0.0875268	0.220276
hsa-miR-16-2-3p	-0.201389	9.64689	0.0884697	0.220809
hsa-miR-1180-3p	-0.354695	6.56564	0.0900829	0.222992
hsa-miR-144-5p	-0.362076	7.67497	0.0915054	0.223181
hsa-miR-92b-3p	0.264425	8.3337	0.0916373	0.223181
hsa-miR-330-3p	0.52417	4.84795	0.0942619	0.227658
hsa-miR-206	-0.736052	2.83593	0.0953949	0.227658
hsa-miR-152-3p	0.586874	4.10526	0.0957372	0.227658
hsa-miR-339-3p	0.266996	7.55652	0.0968194	0.228433
hsa-miR-181d-5p	0.633403	3.16721	0.0988542	0.231426
hsa-miR-140-3p	0.210573	9.68717	0.100609	0.232025
hsa-miR-133a-3p	-0.647283	4.51901	0.101298	0.232025
hsa-miR-142-3p	0.556973	5.07355	0.101787	0.232025
hsa-miR-664a-3p	0.477158	5.0593	0.102183	0.232025
hsa-miR-324-3p	0.602479	3.06064	0.108976	0.245394
hsa-miR-185-5p	-0.223247	9.63122	0.109696	0.245394
hsa-miR-92a-3p	-0.122609	17.5241	0.112895	0.250693
hsa-miR-760	0.68379	2.52669	0.114252	0.251855
hsa-miR-5010-5p	-0.615942	3.43129	0.118251	0.258021
hsa-miR-1468-5p	0.591708	3.26985	0.118758	0.258021
hsa-miR-4326	-0.607932	2.88877	0.124285	0.2681
hsa-miR-148b-3p	0.203699	8.18482	0.126298	0.270511
hsa-miR-26b-3p	0.562264	3.33884	0.133928	0.283406
hsa-miR-4443	0.542353	3.90796	0.134438	0.283406
hsa-miR-625-3p	0.28775	8.07096	0.135134	0.283406
hsa-miR-323a-3p	0.580723	5.0202	0.140774	0.293198
hsa-miR-6511a-3p	-0.442141	5.27586	0.147015	0.3041
hsa-miR-101-3p	-0.167016	9.56488	0.14838	0.304835
hsa-miR-550a-5p	-0.568561	3.41953	0.149489	0.305039
hsa-miR-203a-3p	0.648499	4.58247	0.157758	0.317668
hsa-miR-654-3p	-0.602826	4.41199	0.158348	0.317668
hsa-miR-495-3p	-0.585488	4.4586	0.158834	0.317668
hsa-miR-18a-5p	-0.538653	4.01992	0.161582	0.321038
hsa-miR-199b-5p	0.504934	2.45577	0.166186	0.328028
hsa-miR-450b-5p	0.538309	4.21956	0.168088	0.329628
hsa-miR-629-5p	0.186151	7.84739	0.170788	0.332761
hsa-miR-424-3p	0.23041	7.47752	0.175471	0.339694
hsa-miR-30e-5p	0.130058	12.6648	0.181599	0.349318
hsa-miR-106b-5p	-0.234159	7.22204	0.185769	0.355077
hsa-miR-425-5p	0.124492	12.1418	0.188482	0.357997
hsa-miR-369-3p	-0.527706	4.10086	0.198336	0.37436
hsa-miR-494-3p	-0.521019	5.1097	0.200947	0.376931
hsa-miR-485-3p	-0.483606	6.41165	0.204353	0.380954
hsa-miR-28-5p	0.406822	5.5622	0.206439	0.382481
hsa-miR-431-5p	-0.563654	4.05177	0.208001	0.383027
hsa-miR-191-5p	0.138036	13.085	0.212595	0.389114
hsa-miR-155-5p	0.352302	6.29447	0.214094	0.389496
hsa-miR-25-5p	-0.436218	4.29326	0.218815	0.395702
hsa-miR-484	0.128519	11.2212	0.223712	0.401525
hsa-miR-941	0.360661	5.4342	0.224694	0.401525
hsa-miR-181a-2-3p	0.280685	6.15151	0.230201	0.408946
hsa-miR-23b-5p	0.520319	2.77104	0.23252	0.410648
hsa-miR-4732-5p	-0.324485	5.68609	0.239488	0.420496
hsa-miR-193b-5p	0.555862	4.37728	0.244376	0.426599
hsa-miR-100-5p	0.178977	8.33455	0.247135	0.428935
hsa-miR-130a-3p	-0.282644	5.41596	0.254194	0.437745
hsa-miR-30b-5p	0.243331	7.0828	0.255109	0.437745
hsa-let-7e-5p	0.215369	7.98319	0.258563	0.441163
hsa-miR-130b-5p	0.225687	7.47408	0.260161	0.441397
hsa-miR-671-3p	0.421935	2.74252	0.264425	0.446124
hsa-miR-126-5p	-0.163099	8.13145	0.269554	0.452252
hsa-miR-191-3p	0.366588	4.60132	0.279306	0.466024
hsa-miR-885-5p	0.241427	9.90708	0.28168	0.467403
hsa-miR-96-5p	-0.402321	3.81082	0.289578	0.475108
hsa-miR-532-5p	0.209704	6.67127	0.289878	0.475108
hsa-miR-15a-5p	-0.209153	7.35234	0.291043	0.475108
hsa-miR-409-3p	-0.250216	9.12483	0.302357	0.490924
hsa-miR-1273h-3p	0.375612	3.09683	0.309958	0.500574
hsa-miR-654-5p	0.442055	3.20872	0.316948	0.509139
hsa-miR-503-5p	0.385628	4.03053	0.322899	0.515955
hsa-miR-4433b-5p	-0.271437	10.4467	0.331411	0.524474
hsa-miR-22-5p	0.375723	3.81858	0.335314	0.524474
hsa-miR-328-3p	0.138213	8.03433	0.335488	0.524474
hsa-miR-374b-5p	0.254789	6.18187	0.33807	0.524474
hsa-miR-30e-3p	0.253962	6.04862	0.339929	0.524474
hsa-miR-95-3p	0.384615	2.79066	0.342455	0.524474
hsa-let-7d-5p	-0.119568	10.4663	0.345832	0.524474
hsa-miR-340-5p	0.215022	6.48861	0.34772	0.524474
hsa-miR-365a-3p	0.328779	5.21152	0.347894	0.524474
hsa-miR-365b-3p	0.328779	5.21152	0.347894	0.524474
hsa-miR-487b-3p	-0.349033	6.42697	0.347963	0.524474
hsa-miR-493-5p	-0.427614	3.98533	0.34907	0.524474
hsa-miR-323b-3p	-0.385668	5.16979	0.355411	0.531357
hsa-miR-3940-3p	-0.360532	3.25486	0.358682	0.533606
hsa-miR-1229-3p	0.392441	2.54487	0.362051	0.535978
hsa-miR-103a-3p	-0.107567	10.6602	0.367219	0.539043
hsa-miR-1294	-0.354502	3.8879	0.367691	0.539043
hsa-miR-885-3p	0.386572	2.76271	0.373472	0.544872
hsa-miR-342-3p	0.118927	10.6976	0.377782	0.548511
hsa-miR-339-5p	-0.233489	6.45486	0.384284	0.549309
hsa-miR-140-5p	0.292513	5.44021	0.38523	0.549309
hsa-miR-1249-3p	-0.229213	6.44779	0.386239	0.549309
hsa-miR-1284	0.332381	2.85335	0.386984	0.549309
hsa-miR-221-5p	0.318267	3.63646	0.387426	0.549309
hsa-miR-214-3p	0.350617	2.76694	0.397206	0.560543
hsa-miR-1306-5p	-0.174658	7.38079	0.401538	0.564021
hsa-miR-150-5p	0.127594	11.4126	0.411688	0.575601
hsa-miR-766-3p	0.308924	3.52715	0.4218	0.587021
hsa-miR-454-3p	0.272859	4.39371	0.437459	0.606021
hsa-miR-30a-5p	0.0916802	10.8975	0.458521	0.632299
hsa-miR-660-5p	0.240888	5.52255	0.461576	0.633619
hsa-miR-19a-3p	-0.267773	3.89228	0.465112	0.633795
hsa-miR-4446-3p	0.277047	4.7013	0.465902	0.633795
hsa-miR-24-2-5p	-0.290488	2.62555	0.468223	0.634096
hsa-miR-205-5p	0.29092	2.82139	0.474239	0.639376
hsa-miR-196b-5p	-0.288261	3.1108	0.481111	0.645758
hsa-let-7g-5p	0.0817781	12.5579	0.493349	0.659254
hsa-miR-379-5p	-0.291369	4.67882	0.499606	0.664674
hsa-miR-18a-3p	-0.159574	6.38161	0.502119	0.665087
hsa-let-7a-5p	-0.0790362	14.3827	0.505461	0.665551
hsa-miR-1-3p	-0.246991	6.29221	0.508893	0.665551
hsa-miR-204-5p	-0.259735	3.63414	0.50908	0.665551
hsa-miR-151a-5p	0.0879663	9.94638	0.520645	0.677736
hsa-miR-425-3p	-0.148986	5.71638	0.534641	0.692968
hsa-miR-3173-5p	0.137638	6.8088	0.551649	0.711957
hsa-miR-99a-5p	0.0772566	10.1372	0.564559	0.725519
hsa-miR-93-5p	-0.0688464	11.4629	0.568342	0.726748
hsa-miR-17-5p	-0.165647	5.54162	0.570328	0.726748
hsa-miR-181c-5p	0.190175	3.3946	0.612233	0.776868
hsa-let-7f-5p	-0.0712722	13.162	0.616326	0.778789
hsa-miR-15b-3p	-0.117147	5.34995	0.62392	0.784583
hsa-miR-576-5p	0.172721	4.30287	0.626409	0.784583
hsa-miR-98-5p	-0.0635066	9.46361	0.629909	0.784583
hsa-miR-30a-3p	0.184	4.42931	0.631304	0.784583
hsa-miR-19b-3p	-0.115665	6.29407	0.635587	0.786669
hsa-miR-93-3p	-0.158803	5.59204	0.646211	0.796554
hsa-miR-26a-5p	0.0637199	12.9213	0.653958	0.797925
hsa-miR-433-3p	0.188124	4.15073	0.654057	0.797925
hsa-miR-342-5p	0.134791	5.54663	0.655249	0.797925
hsa-miR-769-5p	0.176702	3.1802	0.666294	0.800817
hsa-let-7i-5p	-0.0395066	12.6889	0.666578	0.800817
hsa-miR-182-5p	-0.0625195	9.71601	0.667465	0.800817
hsa-miR-329-3p	-0.152004	5.83676	0.668231	0.800817
hsa-miR-106b-3p	-0.0484204	8.74134	0.682416	0.814566
hsa-miR-10b-5p	-0.0561657	11.5163	0.685099	0.814566
hsa-miR-324-5p	-0.149875	3.52397	0.699659	0.82572
hsa-miR-3158-3p	0.149301	3.95781	0.699948	0.82572
hsa-miR-125a-5p	0.0440627	12.1424	0.717425	0.843044
hsa-miR-652-3p	0.034407	9.66019	0.727093	0.851093
hsa-miR-744-5p	0.0937833	5.93128	0.737441	0.852376
hsa-miR-543	-0.139678	5.46975	0.739863	0.852376
hsa-miR-411-5p	-0.139721	2.75052	0.740305	0.852376
hsa-miR-454-5p	0.122482	2.66206	0.742949	0.852376
hsa-miR-26b-5p	-0.0470775	10.92	0.743975	0.852376
hsa-miR-25-3p	0.0371134	13.7404	0.745123	0.852376
hsa-miR-432-5p	0.118915	5.4329	0.749113	0.853706
hsa-miR-7706	-0.12522	2.9579	0.752039	0.853818
hsa-miR-421	0.0925938	5.10559	0.758318	0.857723
hsa-miR-574-5p	0.146316	3.52924	0.76126	0.857837
hsa-miR-126-3p	0.040062	11.9612	0.766416	0.860437
hsa-miR-335-3p	-0.0942288	5.42591	0.774632	0.866441
hsa-miR-3177-3p	-0.0948538	3.11528	0.792871	0.883569
hsa-miR-7976	0.0898167	4.31781	0.799831	0.885424
hsa-miR-1908-5p	-0.0759843	5.81158	0.8004	0.885424
hsa-miR-374a-5p	0.0578027	6.26584	0.804019	0.885698
hsa-miR-215-5p	0.0891496	5.17829	0.810694	0.885698
hsa-miR-1304-5p	0.0935449	3.54327	0.811433	0.885698
hsa-miR-511-5p	0.0947412	2.69597	0.812378	0.885698
hsa-miR-331-3p	0.0789315	4.91725	0.820193	0.891001
hsa-miR-15b-5p	-0.0207233	10.3911	0.836633	0.902091
hsa-miR-483-3p	0.0650448	7.78873	0.839949	0.902091
hsa-miR-139-5p	0.0358575	8.05138	0.840246	0.902091
hsa-miR-382-5p	0.0484706	7.71908	0.842349	0.902091
hsa-miR-7-5p	0.0322311	8.43533	0.850401	0.907495
hsa-miR-370-3p	0.0645901	5.30039	0.861165	0.915746
hsa-miR-326	-0.057415	3.113	0.87674	0.929036
hsa-miR-6734-5p	0.0611442	2.58939	0.881953	0.931293
hsa-miR-199a-5p	0.0381623	6.67383	0.887397	0.933776
hsa-miR-942-5p	0.0330712	5.83281	0.903867	0.947805
hsa-miR-340-3p	0.0298632	5.84643	0.916799	0.952122
hsa-miR-125b-5p	-0.013788	10.4359	0.917824	0.952122
hsa-miR-6511b-3p	0.0376507	4.47308	0.918546	0.952122
hsa-miR-584-5p	-0.0165377	8.05714	0.920594	0.952122
hsa-miR-628-3p	-0.028536	4.59369	0.93882	0.96719
hsa-miR-107	0.00964743	8.65196	0.941569	0.96719
hsa-miR-877-5p	-0.0232866	4.88228	0.947986	0.970481
hsa-miR-183-5p	0.00613751	9.05588	0.969004	0.987939
hsa-let-7i-3p	-0.0122274	2.53091	0.974159	0.987939
hsa-let-7b-5p	0.00285823	14.3988	0.974854	0.987939
hsa-miR-150-3p	0.00766447	4.95438	0.98143	0.991277
hsa-miR-1228-3p	0.00519502	4.86452	0.989272	0.991745
hsa-miR-1226-3p	-0.00481311	2.70295	0.990572	0.991745
hsa-miR-151b	0.00204489	6.565	0.991745	0.991745
